# Supplementary material for: Haplotype-resolved assemblies and variant benchmark of a Chinese Quartet
Source: Genome Biol. 2023 Dec 4;24:277. doi: 10.1186/s13059-023-03116-3 (PMC10694985; doi:10.1186/s13059-023-03116-3)
Supplement: Supplementary file 1 — Additional file 1: Table S1. Sequencing summary of the Chinese Quartet. Table S2. Summary of phased reads from two haplotypes. Table S3. Summary statistics of the Chinese Quartet assemblies. Table S4. Assembly summary of the Chinese Quartet and other samples. Table S5. Distribution of contigs in Chinese Quartet assemblies. Table S6. The aligned fraction to GRCh38 of the Chinese Quartet haplotypes. Table S7. Completeness summary of our assemblies and other public papers. Table S8. Annotations of novel genes in Chinese Quartet. Table S9. Summary of Complex SVs and inversion of Chinese Quartet. Table S10. Information of de novo and putative somatic mutation. Table S11. Summary of VEP annotations for benchmarks. Table S12. Manual inspection result of 20 random false positives and false negatives for each variant type. Table S13. Detailed results of manual curations in Table S12. Table S14. Assembly performance at different sequencing depths of the Chinese Quartet. Table S15. Variant detection performance at different sequencing depths of the Chinese Quartet. [file 13059_2023_3116_MOESM1_ESM.xlsx]

## Sheet: Table S1
Table S1: Sequencing summary of the Chinese Quartet.
HiFi
Sample ID	Total bases (Gbp)	No. of reads (M )	Read N50 (kbp)	Mean GC (%）	Aligned fraction (% )	Fraction of coverage ≥ 30× (%)	Median coverage (×)	Mean coverage (×)	Coverage>10kbp (×)	Coverage>20kbp (×)
LCL5	161	11.6	13	42	99.9	88.1	51	51.6668	50.5295	3.00924
LCL6	170	11.9	14	42	99.9	88.5	54	54.5068	53.3003	4.89486
LCL7	168	11.8	14	42	99.9	85.5	53	53.8334	53.0997	3.94619
LCL8	162	12.2	13	42	99.9	88.1	52	51.988	49.77	1.47022
Total:	661	47.5
ONT
Sample ID	Total bases (Gbp)	No. of reads (M )	Read N50 (kbp)	Mean GC (%）	Aligned fraction (% )	Fraction of coverage ≥ 30× (%)	Median coverage (×)	Mean coverage (×)	Coverage>50kbp (×)	Coverage>100kbp (×)
LCL5	329	32.5	24	41	100	91	104	105.9	88.455	0.831344
LCL6	262	19.8	24	41	100	90.5	82	84.1	74.0587	0.339162
LCL7	277	21.9	25	41	100	912	88	88.9	75.8165	0.360491
LCL8	273	24.4	20	41	100	90.6	86	87.5	71.0428	0.277827
Total:	1141	98.6
ONT ultralong
Sample ID	Total bases (Gbp)	No. of reads (M )	Read N50 (kbp)	Mean GC (%）	Aligned fraction (% )	Fraction of coverage ≥ 30× (%)	Median coverage (×)	Mean coverage (×)	Coverage>50kbp (×)	Coverage>100kbp (×)
LCL5	86	2.3	77	40	99.95	30	26.9	27.6	19.2799	10.2764
Illumina
Sample ID	Total bases (Gbp)	No. of reads (M )	Mean insert size (bp)	Mean GC (%）	Aligned fraction (% )	Fraction of coverage ≥ 30× (%)	Median coverage (×)	Mean coverage (×)
LCL5	563	3753.7	448	42	99.6	92.4	177	169.7
LCL6	526	3507.3	451	42	99.6	92.3	165	158.6
LCL7	536	3574.1	453	41	99.6	93	170	161.7
LCL8	584	3891.1	454	42	99.6	92.5	184	176.1
Total:	2209	14726.2
BGI
Sample ID	Total bases (Gbp)	No. of reads (M )	Mean insert size (bp)	Mean GC (%）	Aligned fraction (% )	Fraction of coverage ≥ 30× (%)	Median coverage (×)	Mean coverage (×)
LCL5	323	3229.2	374	41	99.9	91.4	104	98.5
LCL6	324	3242.6	375	41	99.9	91.5	104	98.9
LCL7	319	3192	376	41	99.9	92	103	97.3
LCL8	313	3131.5	381	41	99.9	91.3	101	95.5
Total:	1279	12795.3
Note: All metrics were compted by fastaqc (v0.11.9) and qualimap(v.2.2.2).

## Sheet: Table S2
Table S2: Summary of phased reads from two haplotypes.
Number of reads phased to each haplotype
Sequencing technology	Haplotype	Total bases (Gbp)	No. of reads (M)	Max read length (bp)	Coverage (×)	Read N50 （kbp）
HiFi	CQ-P	165.3	11.7423	48632	53.33	13
	CQ-M	166.5	11.7576	49208	53.39	13
ONT	CQ-P	295.5	19.4596	266844	95.31	24
	CQ-M	295.5	19.4589	593578	95.31	24
ultralong ONT	CQ-P	43	1.12806	517494	13.89	77
	CQ-M	43	1.12675	663776	13.87	77
Comparison of two different strategies for read phasing
Approach	Sequencing technology	Sample	No. of reads (M)	No. of paternal reads (M)	No. of maternal reads (M)	No. of unphased reads (M)	No. of phased_read (M)	% of phased reads	Paternal Heterozygosity	Maternal Heterozygosity	% of genome phased to the paternal haplotype	% of genome phased to the maternal haplotype	Total length of paternally-phased region (Gbp)	Total length of maternally-phased region (Gbp)
reference-based approach (in this study)	HiFi	LCL5	11.6461	4.42472	4.4259	2.7955	8.85062	75.9963	0.0274-0.0280	0.0271-0.0277	80.3291	80.2729	2.43481	2.43311
reference-based approach (in this study)	HiFi	LCL6	11.8886	4.53521	4.54622	2.80715	9.08144	76.3879	0.0233-0.0240	0.0229-0.0239	81.2391	81.2165	2.46239	2.46171
reference-based approach (in this study)	HiFi	LCL5 & LCL6	23.5347	8.95993	8.97213	5.60265	17.9321	76.1941	0.0243-0.0251	0.0235-0.0244	84.3315	84.2866	2.55612	2.55476
canu splitHaplotype	HiFi	LCL5	11.6461	3.73833	3.83494	4.07285	7.57327	65.0282	0.2797-0.2828	0.2613-0.2643	64.0862	65.2594	1.94248	1.97804
canu splitHaplotype	HiFi	LCL6	11.8886	3.8481	3.9554	4.08509	7.8035	65.6386	0.2775-0.2808	0.2516-0.2545	65.7708	66.8982	1.99354	2.02771
canu splitHaplotype	HiFi	LCL5 & LCL6	23.5347	7.58643	7.79034	8.15794	15.3768	65.3366	0.3129-0.3185	0.2819-0.2871	76.3246	76.5836	2.31343	2.32128
yak	HiFi	LCL5	11.6461	3.19592	3.32879	5.12141	6.52471	0.560248	0.530441-0.533087	0.518051-0.520367	58.2384	59.9345	1.76523	1.81664
yak	HiFi	LCL6	11.8886	3.29248	3.43651	5.1596	6.72899	0.566004	0.528645-0.530961	0.504943-0.507181	59.5239	61.2723	1.80419	1.85719
yak	HiFi	LCL5 & LCL6	23.5347	6.4884	6.7653	10.281	13.2537	0.563155	0.499159-0.50246	0.483911-0.487327	64.6017	66.3843	1.9581	2.01214
reference-based approach (in this study)	ONT	LCL5	24.3288	7.46631	7.46631	9.39623	14.9326	61.3782	NA	NA	87.3555	87.2178	2.64778	2.64361
reference-based approach (in this study)	ONT	LCL6	14.7217	5.11029	5.10961	4.50175	10.2199	69.4209	NA	NA	85.5209	85.4726	2.59217	2.59071
reference-based approach (in this study)	ONT	LCL5 & LCL6	39.0505	12.5766	12.5759	13.898	25.1525	64.4102	1.9135-1.9227	1.9126-1.9217	90.8736	90.7965	2.75442	2.75208
canu splitHaplotype	ONT	LCL5	24.3288	9.10591	9.32849	5.89445	18.4344	75.7718	NA	NA	93.8431	94.02	2.84443	2.84979
canu splitHaplotype	ONT	LCL6	14.7217	6.2855	6.48314	1.95303	12.7686	86.7336	NA	NA	92.5775	93.0224	2.80606	2.81955
canu splitHaplotype	ONT	LCL5 & LCL6	39.0505	15.3914	15.8116	7.84748	31.203	79.9043	2.3642-2.3802	2.3381-2.3535	94.7577	94.8288	2.87215	2.8743
reference-based approach (in this study)	ONTUL	LCL5	2.27555	0.802472	0.80117	0.671905	1.60364	70.4728	NA	NA	91.404	91.372	2.77049	2.76952
canu splitHaplotype	ONTUL	LCL5	2.27555	0.918051	0.970222	0.387274	1.88827	82.9811	NA	NA	91.8141	92.8444	2.78292	2.81415
Note: "NA" indicates a heterozygosity rate not available in the GenomeScope output.

## Sheet: Sheet2
Approach	Sequencing technology	Fraction of phased reads (%)	Paternal Heterozygosity	Maternal Heterozygosity	Paternal phased regions/Genome chr1-chrX (%)	Maternal phased regions/Genome chr1-chrX (%)
reference-based approach (in this study)	HiFi	76.1941	0.0243-0.0251	0.0235-0.0244	84.3315	84.2866
canu splitHaplotype	HiFi	65.3366	0.3129-0.3185	0.2819-0.2871	76.3246	76.5836
reference-based approach (in this study)	ONT	64.4102	1.9135-1.9227	1.9126-1.9217	90.8736	90.7965
canu splitHaplotype	ONT	79.9043	2.3642-2.3802	2.3381-2.3535	94.7577	94.8288
reference-based approach (in this study)	ONTUL	70.4728	-	-	91.404	91.372
canu splitHaplotype	ONTUL	82.9811	-	-	91.8141	92.8444

## Sheet: Table S3
Table S3: Summary statistics of the Chinese Quartet assemblies.
Sequencing technology	Assemblier	Haplotype	Assembly length (bp)	No. of scaffolds	Scaffold N50 (bp)	Scaffold N90 (bp)	No. of contigs	Config N50 (bp)	Config N90 (bp)
HiFi	hifiasm	CQ-P	3033995218	259	154355221	74505707	398	54924365	9277932
		CQ-M	3035123594	271	151963425	79870645	404	51153642	12755595
ONT+ultralong ONT	shasta	CQ-P	2844643244	9169	149849521	74039948	9697	20137728	4311107
		CQ-M	2839434036	5303	149849212	74382088	5792	24334353	4548466
HiFi	HiCanu	CQ-P	2948082421	90	152691465	78258015	387	31147340	5245404
		CQ-M	2950956973	91	152266973	77801059	360	29358934	5300391
HiFi	Flye	CQ-P	2930820142	2319	149877894	75463433	2957	32057567	3587324
		CQ-M	2929814897	2328	149836851	75310769	2974	29237320	3430609
ONT+ultralong ONT	Flye	CQ-P	2826727632	643	150266441	74328768	912	40710042	8527897
		CQ-M	2831179134	585	150623590	75958292	858	38294613	7363561

## Sheet: Table S4
Table S4: Assembly summary of the Chinese Quartet and other samples.
Sample	Strategy	Haplotype	Assembly length	No. of scaffolds	Scaffold N50 (bp)	Scaffold N90 (bp)	No. of contigs	Config N50 (bp)	Config N90 (bp)	Completeness by BUSCO (%)	QV
Chinese Quartet twins （LCL5 and LCL6）	Read phasing	CQ-P	3054308398	228	156390733	76610749	279	132844355	45917673	95.7	55.2684
		CQ-M	3054876514	242	154448663	79992100	276	132842171	49364463	95.7	55.116
Chinese Quartet father LCL7	collapsed	collapsed	3114198271	/	/	/	373	66526825	15973730	95.9	58.48
Chinese Quartet father LCL8	collapsed	collapsed	3080560112	/	/	/	383	81464111	16689687	96	59
HJ	Trio binning	HJ-P	2982399525	10003	3056138	315920	10003	3056138	315920	93.8	45.47*
		HJ-M	3027899971	6490	4556034	793264	6490	4556034	793264	95.6	45.17*
NA12878	Strand-seq	H1	2876858500	/	/	/	4363	18277364	2688731	95.5	42.06†
		H2	2877869194	/	/	/	4449	21943305	2544127	95.4
HG00733	Strand-seq	H1	2760570664	/	/	/	402	16088977	3164865	94.6	40.47†
		H2	2767152069	/	/	/	411	16105283	3230139	94.6
HX	collapsed	collapsed	2934084193	5367	21979250	1442348	5843	8325012	610910	94.1	/
NH1	collapsed	collapsed	2892287479	5574	46633324	6085355	11010	4213018	326927	94.5	/
Notes：
* : QV value was obtained from research paper of Xu, M. et al.
†: QV value was evaluted by BAC, see details in research paper of Porubsky, D. et al.

## Sheet: Table S5
Table S5: Distribution of contigs in Chinese Quartet assemblies.
chromsome	CQ-P		CQ-M
	p-arm	q-arm	p-arm	q-arm
chr1	T2C	2 contigs	T2C	T2C
chr2	T2C	T2C	T2C	T2C
chr3	T2T	T2T	T2C	T2C
chr4	T2T	T2T	T2T	T2T
chr5	T2C	T2C	T2T	T2T
chr6	T2T	T2T	T2T	T2T
chr7	T2C	T2C	T2T	T2T
chr8	T2C	T2C	T2T	T2T
chr9	T2C	2 contigs	2 contigs	3 contigs
chr10	T2C	T2C	T2C	T2C
chr11	T2T	T2T	T2C	T2C
chr12	T2C	T2C	T2C	T2C
chr13	rDNA	T2C	rDNA	T2C
chr14	rDNA	T2C	rDNA	T2C
chr15	rDNA	2 contigs	rDNA	T2C
chr16	T2T	T2T	2 contigs	T2C
chr17	T2C	3 contigs	T2T	T2T
chr18	T2C	2 contigs	T2T	T2T
chr19	T2T	T2T	T2T	T2T
chr20	T2T	T2T	T2T	T2T
chr21	rDNA	2 contigs	rDNA	2 contigs
chr22	rDNA	2 contigs	rDNA	2 contigs
chrX	T2C	T2C	T2C	T2C
Notes: T2T: telomere to telomere, T2C: telomere to centromere, T2C arm means the 95 % of the chromsome arm represented by only one contig.

## Sheet: Table S6
Table S6: The aligned fraction to GRCh38 of the Chinese Quartet haplotypes.
Chromosome	GRCh38 bases (bp)	Paternal aligned bases (bp)	Paternal aligned fraction (%)	Maternal aligned bases (bp)	Maternal aligned fraction (%)
chr1	248956422	243630688	97.8608	245659470	98.6757
chr2	242193529	238819311	98.6068	236681507	97.7241
chr3	198295559	196028970	98.857	196046757	98.8659
chr4	190214555	187619113	98.6355	187847407	98.7555
chr5	181538259	178646122	98.4069	178467679	98.3086
chr6	170805979	168641793	98.733	169781934	99.4005
chr7	159345973	156137903	97.9867	156231107	98.0452
chr8	145138636	143219405	98.6777	143219391	98.6776
chr9	138394717	131373421	94.9266	131545727	95.0511
chr10	133797422	131794572	98.5031	131906003	98.5864
chr11	135086622	131408171	97.277	130221177	96.3983
chr12	133275309	130813247	98.1526	130808110	98.1488
chr13	114364328	113025335	98.8292	112822575	98.6519
chr14	107043718	104360805	97.4936	103781159	96.9521
chr15	101991189	99492049	97.5497	99079770	97.1454
chr16	90338345	87970100	97.3785	87984516	97.3944
chr17	83257441	79323977	95.2755	79180527	95.1032
chr18	80373285	75553002	94.0026	75431446	93.8514
chr19	58617616	55918420	95.3952	55504604	94.6893
chr20	64444167	62311958	96.6914	62270565	96.6272
chr21	46709983	42499761	90.9865	42654287	91.3173
chr22	50818468	47798274	94.0569	47839767	94.1385
chrX	156040895	151651089	97.1868	151859958	97.3206
Total	3031042417	2958037486	97.5914	2956825443	97.5514
Notes：Contigs of Chinese Quartet were aligned to GRCh38 by minimap2 (v2.20-r1061) with parameters “-a -H -k19 -O 5,56 -E 4,1 -A 2 -B 5 -z 400,50 -r 2000 -g 5000 --eqx --MD -Y ”set.

## Sheet: Table S7
Table S7: Completeness summary of our assemblies and other public papers.
Assembly	No./Percentage of element mapped to gencode (p13) annotation				Completeness (BUSCO)
	exon	transcript	gene	protein coding gene
HPRC_HG00438_mat	734867/96.4	227900/96.6	58010/96.6	19149/96.3	95.8
HPRC_HG00438_pat	733832/96.3	227555/96.4	57933/96.5	19115/96.2	96
HPRC_HG00621_mat	732745/96.1	227359/96.3	57841/96.3	19082/96.0	95.9
HPRC_HG00621_pat	709511/93.1	220243/93.3	55629/92.6	18264/91.9	93.7
HPRC_HG00673_mat	732061/96.0	227058/96.2	57979/96.6	19064/95.9	95.9
HPRC_HG00673_pat	710105/93.1	220367/93.4	55751/92.8	18316/92.1	93.7
HPRC_HG00735_mat	735020/96.4	228067/96.6	58020/96.6	19143/96.3	95.8
HPRC_HG00735_pat	733930/96.3	227822/96.5	58034/96.6	19125/96.2	95.9
HPRC_HG00741_mat	732422/96.1	227359/96.3	57939/96.5	19085/96.0	95.8
HPRC_HG00741_pat	733333/96.2	227539/96.4	57980/96.6	19096/96.1	96
HPRC_HG01071_mat	732708/96.1	227194/96.3	57930/96.5	19109/96.1	95.8
HPRC_HG01071_pat	732963/96.1	227459/96.4	57908/96.4	19105/96.1	95.9
HPRC_HG01106_mat	731755/96.0	226980/96.2	57787/96.2	19028/95.7	95.9
HPRC_HG01106_pat	712572/93.5	221066/93.7	55779/92.9	18340/92.3	93.7
HPRC_HG01123_mat	732759/96.1	227406/96.4	57929/96.5	19092/96.0	95.8
HPRC_HG01123_pat	733186/96.2	227564/96.4	57973/96.5	19101/96.1	95.8
HPRC_HG01175_mat	731816/96.0	227134/96.2	57739/96.2	19037/95.8	95.7
HPRC_HG01175_pat	733634/96.2	227504/96.4	57910/96.4	19106/96.1	95.9
HPRC_HG01258_mat	733130/96.2	227492/96.4	57958/96.5	19100/96.1	95.8
HPRC_HG01258_pat	711050/93.3	220668/93.5	55791/92.9	18333/92.2	93.7
HPRC_HG01358_mat	733949/96.3	227750/96.5	57985/96.6	19121/96.2	96
HPRC_HG01358_pat	711006/93.3	220763/93.5	55870/93.0	18329/92.2	93.7
HPRC_HG01361_mat	734555/96.3	227632/96.5	58097/96.8	19146/96.3	95.8
HPRC_HG01361_pat	733347/96.2	227504/96.4	57922/96.5	19097/96.1	96
HPRC_HG01891_mat	734435/96.3	227850/96.6	57918/96.5	19128/96.2	95.9
HPRC_HG01891_pat	732704/96.1	227307/96.3	57964/96.5	19080/96.0	95.8
HPRC_HG01928_mat	732691/96.1	227306/96.3	57916/96.5	19074/96.0	95.9
HPRC_HG01928_pat	708677/93.0	219963/93.2	55664/92.7	18305/92.1	93.6
HPRC_HG01952_mat	734497/96.3	227735/96.5	58044/96.7	19109/96.1	95.9
HPRC_HG01952_pat	710193/93.2	220302/93.4	55709/92.8	18310/92.1	93.6
HPRC_HG01978_mat	731799/96.0	226855/96.1	57802/96.3	19046/95.8	95.9
HPRC_HG01978_pat	733136/96.2	227293/96.3	57886/96.4	19080/96.0	96
HPRC_HG02148_mat	732874/96.1	227412/96.4	57866/96.4	19086/96.0	96
HPRC_HG02148_pat	732542/96.1	227324/96.3	57838/96.3	19093/96.1	95.9
HPRC_HG02257_mat	733613/96.2	227599/96.4	57950/96.5	19110/96.1	96
HPRC_HG02257_pat	732108/96.0	227033/96.2	57787/96.2	19097/96.1	95.9
HPRC_HG02486_mat	733156/96.2	227397/96.4	57900/96.4	19110/96.1	96
HPRC_HG02486_pat	708651/92.9	219768/93.1	55607/92.6	18255/91.8	93.8
HPRC_HG02559_mat	733010/96.1	227537/96.4	57897/96.4	19099/96.1	96
HPRC_HG02559_pat	732894/96.1	227390/96.4	57846/96.3	19107/96.1	95.9
HPRC_HG02572_mat	730234/95.8	227263/96.3	57912/96.4	19090/96.0	95.5
HPRC_HG02572_pat	708836/93.0	220594/93.5	55809/92.9	18362/92.4	93.5
HPRC_HG02622_mat	734552/96.3	227830/96.5	58045/96.7	19146/96.3	95.9
HPRC_HG02622_pat	734976/96.4	228033/96.6	58045/96.7	19129/96.2	95.9
HPRC_HG02630_mat	732758/96.1	227357/96.3	57952/96.5	19071/95.9	96
HPRC_HG02630_pat	732448/96.1	227457/96.4	57887/96.4	19094/96.1	95.9
HPRC_HG02717_mat	733408/96.2	227597/96.4	58019/96.6	19125/96.2	95.9
HPRC_HG02717_pat	709719/93.1	220258/93.3	55694/92.8	18316/92.1	93.7
HPRC_HG02886_mat	731864/96.0	227154/96.3	57917/96.5	19066/95.9	95.8
HPRC_HG02886_pat	731732/96.0	227146/96.3	57841/96.3	19062/95.9	95.9
HPRC_HG03453_mat	732964/96.1	227576/96.4	57981/96.6	19079/96.0	95.9
HPRC_HG03453_pat	732933/96.1	227501/96.4	57977/96.6	19084/96.0	96
HPRC_HG03516_mat	735442/96.5	228136/96.7	58193/96.9	19165/96.4	95.7
HPRC_HG03516_pat	731794/96.0	227096/96.2	57925/96.5	19092/96.0	95.9
HPRC_HG03540_mat	733404/96.2	227487/96.4	57834/96.3	19104/96.1	95.9
HPRC_HG03540_pat	733747/96.2	227694/96.5	57932/96.5	19127/96.2	95.8
HPRC_HG03579_mat	734648/96.4	227967/96.6	58056/96.7	19158/96.4	95.9
HPRC_HG03579_pat	710364/93.2	220503/93.4	55832/93.0	18330/92.2	93.9
HPRC_HG002_mat	735266/96.4	227771/96.5	57971/96.5	19147/96.3	95.9
HPRC_HG002_pat	710746/93.2	220524/93.4	55847/93.0	18346/92.3	93.7
HPRC_HG005_mat	732427/96.1	227159/96.3	57861/96.4	19077/96.0	95.9
HPRC_HG005_pat	710656/93.2	220506/93.4	55772/92.9	18330/92.2	93.9
HPRC_HG00733_mat	734400/96.3	227677/96.5	58021/96.6	19126/96.2	95.8
HPRC_HG00733_pat	734764/96.4	227985/96.6	58095/96.8	19147/96.3	95.9
HPRC_HG01109_mat	732744/96.1	227377/96.4	57876/96.4	19121/96.2	95.8
HPRC_HG01109_pat	711713/93.3	220942/93.6	55919/93.1	18358/92.4	93.8
HPRC_HG01243_mat	733523/96.2	227729/96.5	57919/96.5	19073/96.0	95.8
HPRC_HG01243_pat	711326/93.3	220970/93.6	55837/93.0	18361/92.4	93.7
HPRC_HG02055_mat	731334/95.9	227054/96.2	57847/96.3	19075/96.0	95.9
HPRC_HG02055_pat	709169/93.0	220172/93.3	55719/92.8	18301/92.1	93.6
HPRC_HG02080_mat	732244/96.0	227331/96.3	57953/96.5	19072/95.9	96
HPRC_HG02080_pat	731734/96.0	227047/96.2	57945/96.5	19075/96.0	95.9
HPRC_HG02109_mat	733340/96.2	227581/96.4	57979/96.6	19099/96.1	95.9
HPRC_HG02109_pat	733758/96.2	227963/96.6	57999/96.6	19139/96.3	95.8
HPRC_HG02145_mat	734220/96.3	227671/96.5	57993/96.6	19135/96.3	95.8
HPRC_HG02145_pat	710861/93.2	220827/93.6	55847/93.0	18304/92.1	93.7
HPRC_HG02723_mat	732938/96.1	227435/96.4	57872/96.4	19090/96.0	95.8
HPRC_HG02723_pat	733325/96.2	227643/96.5	58000/96.6	19080/96.0	95.8
HPRC_HG02818_mat	732493/96.1	227453/96.4	57931/96.5	19103/96.1	95.7
HPRC_HG02818_pat	733306/96.2	227546/96.4	57965/96.5	19112/96.1	95.8
HPRC_HG03098_mat	732015/96.0	227189/96.3	57876/96.4	19063/95.9	95.9
HPRC_HG03098_pat	712499/93.5	221176/93.7	55884/93.1	18384/92.5	93.7
HPRC_HG03486_mat	732688/96.1	227523/96.4	57990/96.6	19113/96.2	96
HPRC_HG03486_pat	733335/96.2	227576/96.4	57975/96.6	19094/96.1	96
HPRC_HG03492_mat	732022/96.0	227204/96.3	57912/96.4	19084/96.0	95.7
HPRC_HG03492_pat	710931/93.2	220767/93.5	55840/93.0	18337/92.2	93.7
HPRC_NA18906_mat	734060/96.3	227703/96.5	57981/96.6	19093/96.1	96
HPRC_NA18906_pat	734225/96.3	227802/96.5	57913/96.4	19113/96.2	95.9
HPRC_NA19240_mat	734231/96.3	227801/96.5	58088/96.7	19142/96.3	95.8
HPRC_NA19240_pat	731592/96.0	227026/96.2	57888/96.4	19069/95.9	95.9
HPRC_NA20129_mat	733993/96.3	227731/96.5	58026/96.6	19093/96.1	96
HPRC_NA20129_pat	733504/96.2	227721/96.5	57970/96.5	19106/96.1	95.9
HPRC_NA21309_mat	732506/96.1	227486/96.4	57972/96.5	19118/96.2	95.9
HPRC_NA21309_pat	735093/96.4	228125/96.7	58066/96.7	19140/96.3	96
HPRC0_HG002_mat	738341/96.8	228801/97.0	58391/97.2	19238/96.8	95.9
HPRC0_HG002_pat	714736/93.7	221664/93.9	56184/93.6	18457/92.9	93.7
ChineseQuartet_twin_pat	737333/96.7	228642/96.9	58338/97.2	19221/96.7	95.7
ChineseQuartet_twin_mat	736139/96.6	228442/96.8	58271/97.0	19208/96.6	95.7
T2T_CHM13	738570/96.9	229016/97.0	58416/97.3	19221/96.7	96
Other_HJ_mat	738381/96.8	228991/97.0	58347/97.2	19236/96.8	95.6
Other_HJ_pat	716034/93.9	222143/94.1	56225/93.6	18472/92.9	93.8
Other_NA12878_hap1	716236/93.9	223489/94.7	56476/94.1	18833/94.7	95.5
Other_NA12878_hap2	714542/93.7	223057/94.5	56399/93.9	18800/94.6	95.4
Other_HG00733_hap1	705736/92.6	220121/93.3	55238/92.0	18540/93.3	94.6
Other_HG00733_hap2	707086/92.7	220297/93.4	55229/92.0	18580/93.5	94.6
Other_HX1_collapsed	715272/93.8	224042/94.9	56791/94.6	18862/94.9	94.1
Other_NH1.0_collapsed	707863/92.8	222852/94.4	55972/93.2	18798/94.6	94.5
Other_YH2.0_collapsed	702781/92.2	223630/94.8	56638/94.3	18856/94.9	94.2
GRCh38	762414/100.0	235989/100.0	60046/100.0	19878/100.0	94.7
Note: No. of ensemble element is calculated according to the liftoff output; The analysis include chr1-chr22 and chrX.

## Sheet: Table S8
Table S8: Annotations of novel genes in Chinese Quartet.
Gene ID	Sequence length	Analysis	Signature accession	Signature description	Start location	Stop location	Score	Status	InterPro annotations - accession	InterPro annotations - description	GO annotations
CQG000031_hap1_2	69	Pfam	PF00658	Poly-adenylate binding protein, unique domain	1	47	9.3e-17	T	IPR002004	Polyadenylate-binding protein/Hyperplastic disc protein	GO:0003723
CQG000037_hap2_1	78	Pfam	PF13543	SAM like domain present in kinase suppressor RAS 1	31	67	9.4e-10	T	IPR025561	Kinase suppressor of RAS, SAM-like domain
CQG000038_hap1_4	98	Pfam	PF15870	ElonginA binding-protein 1	7	88	4.2e-24	T	IPR031736	Elongin A binding-protein 1
CQG000038_hap1_5	98	Pfam	PF15870	ElonginA binding-protein 1	1	29	1.7e-08	T	IPR031736	Elongin A binding-protein 1
CQG000038_hap2_1	78	Pfam	PF13543	SAM like domain present in kinase suppressor RAS 1	31	67	9.4e-10	T	IPR025561	Kinase suppressor of RAS, SAM-like domain
CQG000039_hap1_1	78	Pfam	PF15870	ElonginA binding-protein 1	4	44	1e-13	T	IPR031736	Elongin A binding-protein 1
CQG000040_hap1_4	98	Pfam	PF15870	ElonginA binding-protein 1	7	88	4.7e-25	T	IPR031736	Elongin A binding-protein 1
CQG000040_hap1_5	98	Pfam	PF15870	ElonginA binding-protein 1	1	29	1.7e-08	T	IPR031736	Elongin A binding-protein 1
CQG000041_hap1_1	78	Pfam	PF04554	Extensin-like region	19	71	8.7e-06	T	IPR006706	Extensin domain	GO:0005199|GO:0009664
CQG000051_hap2_4	98	Pfam	PF15870	ElonginA binding-protein 1	7	88	4.2e-24	T	IPR031736	Elongin A binding-protein 1
CQG000051_hap2_5	98	Pfam	PF15870	ElonginA binding-protein 1	1	29	1.7e-08	T	IPR031736	Elongin A binding-protein 1
CQG000052_hap2_1	78	Pfam	PF15870	ElonginA binding-protein 1	4	44	1e-13	T	IPR031736	Elongin A binding-protein 1
CQG000053_hap2_4	98	Pfam	PF15870	ElonginA binding-protein 1	7	88	4.7e-25	T	IPR031736	Elongin A binding-protein 1
CQG000053_hap2_5	98	Pfam	PF15870	ElonginA binding-protein 1	1	29	1.7e-08	T	IPR031736	Elongin A binding-protein 1
CQG000054_hap2_1	78	Pfam	PF04554	Extensin-like region	19	71	8.7e-06	T	IPR006706	Extensin domain	GO:0005199|GO:0009664

## Sheet: Table S9
Table S9: Summary of Complex SVs and inversion of Chinese Quartet.
Chromsome	Position	SV type (manual inspection)	SV subtype	Recurrent inversion	Passed the manual inspection using the IGV and dotplot	SV length	Orignal SV type	Probable effected genes	Support caller number	Support Callers	Support number at HGSVC	Mutation ration at HGSVC
chr1	16192611	CSV	DEL+DUP	No	Yes	188	DEL/INV	/	1	Sniffles	0	0
chr1	43593643	CSV	INV+INS	No	Yes	632	INS+INV|INV	PTPRF	5	Sniffles|SVision|CuteSV|pbsv|HRA	31	0.8857
chr1	181074254	CSV	INV+DEL	No	Yes	689	INV|DEL+INV	/	4	Sniffles|SVision|CuteSV|pbsv	0	0
chr1	187495696	CSV	INV+DEL	No	Yes	1899	INV|DEL+INV	XR_922370.2	4	Sniffles|SVision|CuteSV|pbsv	0	0
chr1	205209538	CSV	INV+DEL	No	Yes	137	INV|DEL+INV	DSTYK	3	Sniffles|SVision|CuteSV	0	0
chr1	207119019	CSV	INV+DEL	No	Yes	832	INV|DEL+INV	C4BPA	3	Sniffles|SVision|CuteSV	0	0
chr10	57497186	CSV	INV+DEL	No	Yes	1012	INV|DEL+INV	/	4	Sniffles|SVision|CuteSV|pbsv	2	0.0571
chr11	307674	CSV	INV+DUP	Yes	Yes	16869	INV+DUP	IFITM2,IFITM1,IFITM3	5	Sniffles|SVision|CuteSV|pbsv|HRA	29	0.8286
chr11	1894041	CSV	INV+DUP	No	Yes	47723	INV+DUP	PRR33,LINC01150,TNNT3,MRPL23	3	Svision|CuteSV|HRA	35	1
chr13	81782739	CSV	INV+INS	No	Yes	98	INV	/	3	Sniffles|SVision|CuteSV	0	0
chr14	65375819	CSV	INV+DEL	No	Yes	667	INV|DEL+INV	XR_943946.2	5	Sniffles|SVision|CuteSV|pbsv|HRA	11	0.3143
chr16	29226834	CSV	INV+DEL	No	Yes	488	INV	XR_001752364.1	4	Sniffles|SVision|CuteSV|pbsv	0	0
chr17	43231138	CSV	INV+DUP	No	Yes	89943	INV|INV+DUP	CCDC200	4	SVision|CuteSV|pbsv|HRA	34	0.9714
chr18	46962484	CSV	Other	No	Yes	69204	INS+tDUP	KATNAL2	1	SVision	0	0
chr19	16057643	CSV	INV+INS	No	Yes	144	INS+INV|INV	/	3	Sniffles|SVision|CuteSV	0	0
chr2	88861192	CSV	Other	No	Yes	37261	INV	FMNL2	1	HRA	10	0.2857
chr2	152603410	CSV	INV+DEL	No	Yes	1510	INV|DEL+INV	/	4	Sniffles|SVision|CuteSV|pbsv	0	0
chr2	158332477	CSV	INV+DUP	No	Yes	30808	INV|INV+DUP	CCDC148	3	Sniffles|SVision|pbsv	0	0
chr2	224428258	CSV	INV+DEL	No	Yes	982	INV|DEL+INV	/	4	Sniffles|SVision|CuteSV|pbsv	0	0
chr4	87926013	CSV	Other	No	Yes	12047	INV	/	4	Sniffles|SVision|CuteSV|HRA	33	0.9429
chr4	92649033	CSV	INV+INS	No	Yes	116	INV	GRID2	3	Sniffles|CuteSV|pbsv	0	0
chr4	145693887	CSV	INV+INS	No	Yes	537	INS+INV|INV	C4orf51	5	Sniffles|SVision|CuteSV|pbsv|HRA	34	0.9714
chr5	17527531	CSV	Other	No	Yes	3018	INV	/	1	CuteSV	0	0
chr5	148173476	CSV	INV+DEL	No	Yes	1627	INV|DEL+INV	SPINK14	4	Sniffles|SVision|CuteSV|pbsv	0	0
chr6	94031359	CSV	INV+INS	No	Yes	337	INS+INV|INV	/	5	Sniffles|SVision|CuteSV|pbsv|HRA	29	0.8286
chr7	70953601	CSV	INV+DUP	No	Yes	17759	INV|INV+DUP	/	4	Sniffles|SVision|CuteSV|HRA	27	0.7714
chr8	72111389	CSV	INV+INS	No	Yes	243	INS+INV|INV	/	4	Sniffles|SVision|CuteSV|pbsv	0	0
chr8	102423390	CSV	INV+INS	No	Yes	351	INS+INV|INV	NR_168428.1	4	Sniffles|SVision|CuteSV|pbsv	23	0.6571
chr9	62806331	CSV	Other	No	Yes	12237	INV	LINC01410	2	CuteSV|pbsv	0	0
chr9	74283226	CSV	INV+INS	No	Yes	249	INS+INV|INV	/	3	Sniffles|SVision|CuteSV	0	0
chr9	86539644	CSV	INV+DEL	No	Yes	1377	INV|DEL+INV	/	3	Sniffles|SVision|CuteSV	0	0
chr1	206052518	False call	DUP	NA	No	6389	INS+tDUP	/	1	SVision	/	/
chr11	4274237	False call	/	NA	No	18070	INV	/	1	HRA	/	/
chr11	24218136	False call	DUP	NA	No	66073	INS+tDUP	/	1	SVision	/	/
chr14	65267273	False call	DUP	NA	No	9066	INS+tDUP	/	1	SVision	/	/
chr16	15115953	False call	/	NA	No	261	INV	/	1	CuteSV	/	/
chr19	43323510	False call	DUP	NA	No	5864	INS+tDUP	/	1	SVision	/	/
chr2	10043146	False call	Simple	NA	No	1554	DEL/INV	/	1	Sniffles	/	/
chr3	77763676	False call	/	NA	No	91788488	INV	/	1	Sniffles	/	/
chr7	158720978	False call	/	NA	No	1174	DEL/INV	/	1	Sniffles	/	/
chr9	62814085	False call	/	NA	No	8766	INV	/	4	Sniffles|SVision|CuteSV|pbsv	/	/
chr1	26638142	INV	INV	Yes	Yes	8407	INV	/	5	Sniffles|SVision|CuteSV|pbsv|HRA	35	1
chr1	91666263	INV	INV	No	Yes	830	INV	/	5	Sniffles|SVision|CuteSV|pbsv|HRA	2	0.0571
chr1	149819475	INV	INV	Yes	Yes	58852	INV	H2BC18,H4C14,H3C14,H2BC20P,H4C15,H2BC21	1	HRA	16	0.4571
chr1	237402808	INV	INV	No	Yes	98	INV	RYR2	3	Sniffles|SVision|CuteSV	0	0
chr10	37102418	INV	INV	Yes	Yes	9315	INV	/	4	Sniffles|CuteSV|pbsv|HRA	24	0.6857
chr10	73659963	INV	INV	No	Yes	185	INV	SYNPO2L-AS1	5	Sniffles|SVision|CuteSV|pbsv|HRA	13	0.3714
chr10	91443589	INV	INV	No	Yes	2442	INV	HECTD2-AS1	5	Sniffles|SVision|CuteSV|pbsv|HRA	34	0.9714
chr11	49711870	INV	INV	Yes	Yes	17058	INV|INV+DUP	GRM5P1	5	Sniffles|SVision|CuteSV|pbsv|HRA	31	0.8857
chr11	62097835	INV	INV	Yes	Yes	205	INV	/	5	Sniffles|SVision|CuteSV|pbsv|HRA	28	0.8
chr12	12392066	INV	INV	No	Yes	1535	INV	BORCS5	5	Sniffles|SVision|CuteSV|pbsv|HRA	35	1
chr12	17768374	INV	INV	Yes	Yes	87007	INV	/	2	pbsv|HRA	35	1
chr12	49788872	INV	INV	No	Yes	193	INV	/	4	Sniffles|SVision|CuteSV|pbsv	0	0
chr12	86845557	INV	INV	Yes	Yes	12842	INV	/	5	Sniffles|SVision|CuteSV|pbsv|HRA	35	1
chr16	15115698	INV	INV	No	Yes	514	INV	PDXDC1	2	SVision|CuteSV	32	0.9143
chr16	48616969	INV	INV	No	Yes	450	INV	/	3	SVision|CuteSV|pbsv	3	0.0857
chr16	75204668	INV	INV	Yes	Yes	18718	INV|INV+DUP	NR_171894.1	5	Sniffles|SVision|CuteSV|pbsv|HRA	35	1
chr16	85155341	INV	INV	No	Yes	834	INV	XR_933839.2	5	Sniffles|SVision|CuteSV|pbsv|HRA	31	0.8857
chr17	5982840	INV	INV	Yes	Yes	266	INV	/	4	Sniffles|SVision|CuteSV|HRA	35	1
chr17	30621873	INV	INV	Yes	Yes	14579	INV	SMURF2P1-LRRC37BP1,SH3GL1P2	1	HRA	7	0.2
chr18	12145102	INV	INV	Yes	Yes	1226	INV	ANKRD62	3	SVision|CuteSV|HRA	32	0.9143
chr19	21647333	INV	INV	No	Yes	414879	INV	ZNF100,ZNF43,XR_936431.2,XR_001754076.1,ZNF208,XR_002958430.1,ZNF676,XR_001754084.1,ZNF729,ZNF98	3	Sniffles|SVision|HRA	0	0
chr19	38769331	INV	INV	Yes	Yes	19892	INV	LGALS7.LGALS7B	3	CuteSV|pbsv|HRA	35	1
chr2	138247431	INV	INV	Yes	Yes	4075	INV	/	5	Sniffles|SVision|CuteSV|pbsv|HRA	33	0.9429
chr2	240674721	INV	INV	Yes	Yes	26276	INV	AQP12B,LOC285191,AQP12A	1	HRA	22	0.6286
chr20	10807817	INV	INV	Yes	Yes	1454	INV	/	5	Sniffles|SVision|CuteSV|pbsv|HRA	21	0.6
chr20	47894369	INV	INV	No	Yes	625086	INV+DUP	XR_936786.3,LINC01522,XR_936806.2,LINC00494,XR_936815.2,PREX1	1	SVision	2	0.0571
chr21	26001845	INV	INV	No	Yes	541	INV	APP	4	Sniffles|SVision|CuteSV|pbsv	1	0.0286
chr21	26648370	INV	INV	No	Yes	1006	INV	/	5	Sniffles|SVision|CuteSV|pbsv|HRA	29	0.8286
chr21	40023940	INV	INV	Yes	Yes	15498	INV	DSCAM	1	HRA	35	1
chr3	44699693	INV	INV	Yes	Yes	1009	INV	/	5	Sniffles|SVision|CuteSV|pbsv|HRA	35	1
chr3	187413746	INV	INV	Yes	Yes	11529	INV	/	5	Sniffles|SVision|CuteSV|pbsv|HRA	35	1
chr4	187948274	INV	INV	Yes	Yes	6643	INV	/	4	Sniffles|SVision|CuteSV|HRA	20	0.5714
chr5	64470886	INV	INV	Yes	Yes	13874	INV	/	2	pbsv|HRA	33	0.9429
chr5	179633981	INV	INV	Yes	Yes	22459	INV	HNRNPH1,C5orf60,NR_171894.1,NR_134260.1	5	Sniffles|SVision|CuteSV|pbsv|HRA	35	1
chr6	106720732	INV	INV	Yes	Yes	2930	INV	LINC02532	5	Sniffles|SVision|CuteSV|pbsv|HRA	35	1
chr7	40839778	INV	INV	No	Yes	1102	INV	SUGCT	5	Sniffles|SVision|CuteSV|pbsv|HRA	26	0.7429
chr7	107418985	INV	INV	Yes	Yes	3869	INV	COG5	5	Sniffles|SVision|CuteSV|pbsv|HRA	35	1
chr8	6297764	INV	INV	Yes	Yes	3625	INV	/	5	Sniffles|SVision|CuteSV|pbsv|HRA	35	1
chr9	113106374	INV	INV	Yes	Yes	14132	INV	FAM225B,FAM225A	1	HRA	31	0.8857
chr9	123976374	INV	INV	Yes	Yes	15386	INV|INV+DUP	/	4	Sniffles|SVision|CuteSV|HRA	26	0.7429
chr1	16518353	Unsure	Unknown	NA	No	362888	INV	NA	1	HRA	NA	NA
chr1	16559879	Unsure	Unknown	NA	No	95105	INV	NA	1	HRA	NA	NA
chr1	16725230	Unsure	Unknown	NA	No	218051211	INV	NA	1	Sniffles	NA	NA
chr1	55662589	Unsure	DEL?	NA	No	702	DEL/INV	NA	1	Sniffles	NA	NA
chr1	63422155	Unsure	DEL?	NA	No	284	DEL/INV	NA	1	Sniffles	NA	NA
chr1	103600377	Unsure	Unknown	NA	No	166539	INV	NA	1	HRA	NA	NA
chr1	120195967	Unsure	Unknown	NA	No	517268	INV	NA	1	HRA	NA	NA
chr1	144101299	Unsure	DUP?	NA	No	2521	DEL/INV	NA	1	Sniffles	NA	NA
chr1	144103902	Unsure	DUP?	NA	No	2974	INS+tDUP	NA	1	SVision	NA	NA
chr1	218720798	Unsure	Unknown	NA	No	423	DEL/INV	NA	1	Sniffles	NA	NA
chr1	232368202	Unsure	Unknown	NA	No	401	DEL/INV	NA	1	Sniffles	NA	NA
chr1	234108185	Unsure	Unknown	NA	No	556	DEL/INV	NA	1	Sniffles	NA	NA
chr1	242694899	Unsure	Unknown	NA	No	534	DEL/INV	NA	1	Sniffles	NA	NA
chr10	1213998	Unsure	DEL?	NA	No	361	DEL/INV	NA	1	Sniffles	NA	NA
chr10	3062575	Unsure	DEL?	NA	No	495	DEL/INV	NA	1	Sniffles	NA	NA
chr10	12827179	Unsure	DEL?	NA	No	474	DEL/INV	NA	1	Sniffles	NA	NA
chr10	25724232	Unsure	DEL?	NA	No	601	DEL/INV	NA	1	Sniffles	NA	NA
chr10	126947247	Unsure	DUP?	NA	No	1235	INS+tDUP+tDUP	NA	1	SVision	NA	NA
chr10	133078149	Unsure	DUP?	NA	No	1206	DEL/INV	NA	1	Sniffles	NA	NA
chr11	5194139	Unsure	Unknown	NA	No	205	DEL/INV	NA	1	Sniffles	NA	NA
chr11	26056844	Unsure	Unknown	NA	No	769	DEL/INV	NA	1	Sniffles	NA	NA
chr11	50115531	Unsure	Unknown	NA	No	249058	INV	NA	1	HRA	NA	NA
chr11	62094379	Unsure	Unknown	NA	No	7786	INV	NA	1	HRA	NA	NA
chr11	64594487	Unsure	DUP?	NA	No	1340	DEL/INV	NA	1	Sniffles	NA	NA
chr11	94232894	Unsure	DUP?	NA	No	8382	INS+tDUP	NA	1	SVision	NA	NA
chr12	5930178	Unsure	DUP?	NA	No	2538	INV	NA	1	CuteSV	NA	NA
chr12	12955896	Unsure	INS?	NA	No	593	DEL/INV	NA	1	Sniffles	NA	NA
chr12	14179290	Unsure	INS?	NA	No	1015	DEL/INV	NA	1	Sniffles	NA	NA
chr12	57656372	Unsure	DEL?	NA	No	490	DEL/INV	NA	1	Sniffles	NA	NA
chr12	92727963	Unsure	DEL?	NA	No	447	DEL/INV	NA	1	Sniffles	NA	NA
chr13	18457044	Unsure	DUP?	NA	No	943	INS+tDUP+tDUP	NA	1	SVision	NA	NA
chr13	56465502	Unsure	DUP?	NA	No	352	DEL/INV	NA	1	Sniffles	NA	NA
chr13	113154055	Unsure	DEL?	NA	No	273	DEL/INV	NA	1	Sniffles	NA	NA
chr14	40607859	Unsure	DUP?	NA	No	321	DEL/INV	NA	1	Sniffles	NA	NA
chr14	86287052	Unsure	DEL?	NA	No	404	DEL/INV	NA	1	Sniffles	NA	NA
chr15	82339593	Unsure	INV+DUP?	NA	No	100434	INV	NA	1	HRA	NA	NA
chr16	1226602	Unsure	INV+DUP?	NA	No	29014	INV	NA	1	HRA	NA	NA
chr16	14798137	Unsure	Unknown	NA	No	532658	INV	NA	1	HRA	NA	NA
chr16	20613780	Unsure	INS?	NA	No	308	DEL/INV	NA	1	Sniffles	NA	NA
chr16	57728863	Unsure	DEL?	NA	No	1325	DEL/INV	NA	1	Sniffles	NA	NA
chr16	82299346	Unsure	Unknown	NA	No	846	DEL/INV	NA	1	Sniffles	NA	NA
chr17	10729869	Unsure	DEL?	NA	No	788	DEL/INV	NA	1	Sniffles	NA	NA
chr17	43975716	Unsure	DEL?	NA	No	761	DEL/INV	NA	1	Sniffles	NA	NA
chr17	50023935	Unsure	Unknown	NA	No	661	DEL/INV	NA	1	Sniffles	NA	NA
chr17	57061823	Unsure	DEL?	NA	No	595	DEL/INV	NA	1	Sniffles	NA	NA
chr18	5307730	Unsure	Unknown	NA	No	906	DEL/INV	NA	1	Sniffles	NA	NA
chr18	12332836	Unsure	DEL?	NA	No	332	DEL/INV	NA	1	Sniffles	NA	NA
chr18	39324362	Unsure	DUP?	NA	No	617	DEL/INV	NA	1	Sniffles	NA	NA
chr19	2553223	Unsure	DUP?	NA	No	657	DEL/INV	NA	1	Sniffles	NA	NA
chr2	47084614	Unsure	DEL?	NA	No	391	DEL/INV	NA	1	Sniffles	NA	NA
chr2	95474744	Unsure	Unknown	NA	No	140273	INV	NA	1	HRA	NA	NA
chr2	95796020	Unsure	Unknown	NA	No	234748	INV	NA	1	HRA	NA	NA
chr2	97051661	Unsure	Unknown	NA	No	537436	INV	NA	1	HRA	NA	NA
chr2	161987697	Unsure	DEL?	NA	No	144	DEL/INV	NA	1	Sniffles	NA	NA
chr2	186191195	Unsure	DEL?	NA	No	314	DEL/INV	NA	1	Sniffles	NA	NA
chr2	218415938	Unsure	DEL?	NA	No	534	DEL/INV	NA	1	Sniffles	NA	NA
chr2	235010770	Unsure	DEL?	NA	No	472	DEL/INV	NA	1	Sniffles	NA	NA
chr2	242127550	Unsure	INV？	NA	No	617	INV	NA	1	pbsv	NA	NA
chr20	57948879	Unsure	DEL?	NA	No	532	DEL/INV	NA	1	Sniffles	NA	NA
chr21	44741601	Unsure	DEL?	NA	No	285	DEL/INV	NA	1	Sniffles	NA	NA
chr21	46068541	Unsure	DEL?	NA	No	1038	DEL/INV	NA	1	Sniffles	NA	NA
chr22	16386750	Unsure	DEL?	NA	No	747	DEL/INV	NA	1	Sniffles	NA	NA
chr22	21390312	Unsure	Unknown	NA	No	171101	INV	NA	1	HRA	NA	NA
chr22	22897473	Unsure	DUP?	NA	No	9590	INS+tDUP	NA	1	SVision	NA	NA
chr22	43495471	Unsure	DEL?	NA	No	1550	DEL/INV	NA	1	Sniffles	NA	NA
chr22	50643620	Unsure	DUP?	NA	No	695	INS+tDUP+tDUP	NA	2	Sniffles|Svision	NA	NA
chr3	31965370	Unsure	DEL?	NA	No	783	DEL/INV	NA	1	Sniffles	NA	NA
chr3	71979753	Unsure	DEL?	NA	No	344	DEL/INV	NA	1	Sniffles	NA	NA
chr3	83469779	Unsure	DEL?	NA	No	698	DEL/INV	NA	1	Sniffles	NA	NA
chr3	148590377	Unsure	DEL?	NA	No	492	DEL/INV	NA	1	Sniffles	NA	NA
chr3	186125812	Unsure	DEL?	NA	No	812	DEL/INV	NA	1	Sniffles	NA	NA
chr4	6353279	Unsure	DEL?	NA	No	767	DEL/INV	NA	1	Sniffles	NA	NA
chr5	8568069	Unsure	DEL?	NA	No	361	DEL/INV	NA	1	Sniffles	NA	NA
chr5	108009195	Unsure	Unknown	NA	No	114	DEL/INV	NA	1	Sniffles	NA	NA
chr5	173198671	Unsure	DEL?	NA	No	330	DEL/INV	NA	1	Sniffles	NA	NA
chr5	178518544	Unsure	DEL?	NA	No	401	DEL/INV	NA	1	Sniffles	NA	NA
chr5	181045814	Unsure	DEL?	NA	No	555	INS+tDUP+tDUP	NA	1	SVision	NA	NA
chr6	371059	Unsure	DEL?	NA	No	1391	INS+tDUP+tDUP	NA	1	SVision	NA	NA
chr6	60565369	Unsure	DEL?	NA	No	729	DEL/INV	NA	1	Sniffles	NA	NA
chr7	49981315	Unsure	DEL?	NA	No	380	DEL/INV	NA	1	Sniffles	NA	NA
chr7	54220588	Unsure	Unknown	NA	No	101153	INV	NA	1	HRA	NA	NA
chr7	55741159	Unsure	INV+DUP?	NA	No	633883	INS+DUP+tDUP	NA	1	SVision	NA	NA
chr7	65519945	Unsure	Unknown	NA	No	162054	INV	NA	1	HRA	NA	NA
chr7	67029293	Unsure	DEL?	NA	No	117	DEL/INV	NA	1	Sniffles	NA	NA
chr7	104832994	Unsure	DUP?	NA	No	100	INS+tDUP	NA	1	SVision	NA	NA
chr7	143859110	Unsure	Unknown	NA	No	348348	INV	NA	1	HRA	NA	NA
chr7	154882918	Unsure	DEL?	NA	No	1837	DEL/INV	NA	1	Sniffles	NA	NA
chr8	6505180	Unsure	DEL?	NA	No	334	DEL/INV	NA	1	Sniffles	NA	NA
chr8	58518953	Unsure	DEL?	NA	No	127	DEL/INV	NA	1	Sniffles	NA	NA
chr8	85664223	Unsure	INV？	NA	No	65258	INV	NA	1	CuteSV	NA	NA
chr8	85717135	Unsure	INV？	NA	No	32955	INV	NA	1	CuteSV	NA	NA
chr8	86287340	Unsure	DEL?	NA	No	439	DEL/INV	NA	1	Sniffles	NA	NA
chr9	63542326	Unsure	Unknown	NA	No	376122	INV	NA	1	HRA	NA	NA
chr9	87916986	Unsure	DUP?	NA	No	224639	INV+DUP	NA	1	SVision	NA	NA

[truncated: 6 more sheets: Table S10, Table S11, Table S12, Table S13, Table S14, Table S15]
