# Supplementary material for: Haplotype-resolved assemblies and variant benchmark of a Chinese Quartet
Source: Genome Biol. 2023 Dec 4;24:277. doi: 10.1186/s13059-023-03116-3 (PMC10694985; doi:10.1186/s13059-023-03116-3)
Supplement: Supplementary file 4 — Additional file 4: Table S16. Known potentially problematic regions in our genome. [file 13059_2023_3116_MOESM4_ESM.xlsx]

## Sheet: Sheet2
Approach	Sequencing technology	Fraction of phased reads (%)	Paternal Heterozygosity	Maternal Heterozygosity	Paternal phased regions/Genome chr1-chrX (%)	Maternal phased regions/Genome chr1-chrX (%)
reference-based approach (in this study)	HiFi	76.1941	0.0243-0.0251	0.0235-0.0244	84.3315	84.2866
canu splitHaplotype	HiFi	65.3366	0.3129-0.3185	0.2819-0.2871	76.3246	76.5836
reference-based approach (in this study)	ONT	64.4102	1.9135-1.9227	1.9126-1.9217	90.8736	90.7965
canu splitHaplotype	ONT	79.9043	2.3642-2.3802	2.3381-2.3535	94.7577	94.8288
reference-based approach (in this study)	ONTUL	70.4728	-	-	91.404	91.372
canu splitHaplotype	ONTUL	82.9811	-	-	91.8141	92.8444

## Sheet: Table S16
Table S16: Known potentially problematic regions in our genome.
Chromsome	Start	End	Haplotype	Reason description
chr1	845058	845402	pat	abnormal_depth_in_novol_sequences
chr1	1822592	1822812	pat	abnormal_depth_in_novol_sequences
chr1	2486814	2486934	pat	abnormal_depth_in_novol_sequences
chr1	51843532	51848340	pat	abnormal_depth_in_novol_sequences
chr1	85443704	85443850	pat	abnormal_depth_in_novol_sequences
chr1	121218393	121218698	pat	abnormal_depth_in_novol_sequences
chr1	134243831	134244033	pat	abnormal_depth_in_novol_sequences
chr1	135045318	135045453	pat	abnormal_depth_in_novol_sequences
chr1	135215214	135215419	pat	abnormal_depth_in_novol_sequences
chr1	135223936	135241903	pat	abnormal_depth_in_novol_sequences
chr1	135242713	135256143	pat	abnormal_depth_in_novol_sequences
chr1	135256979	135261470	pat	abnormal_depth_in_novol_sequences
chr1	135262257	135280313	pat	abnormal_depth_in_novol_sequences
chr1	135281193	135281917	pat	abnormal_depth_in_novol_sequences
chr1	135282799	135291798	pat	abnormal_depth_in_novol_sequences
chr1	135292580	135293382	pat	abnormal_depth_in_novol_sequences
chr1	135294259	135304181	pat	abnormal_depth_in_novol_sequences
chr1	135305067	135305764	pat	abnormal_depth_in_novol_sequences
chr1	135306646	135312340	pat	abnormal_depth_in_novol_sequences
chr1	135312850	135327564	pat	abnormal_depth_in_novol_sequences
chr1	135328609	135333931	pat	abnormal_depth_in_novol_sequences
chr1	135334743	135342185	pat	abnormal_depth_in_novol_sequences
chr1	135343227	135345583	pat	abnormal_depth_in_novol_sequences
chr1	135346314	135348940	pat	abnormal_depth_in_novol_sequences
chr1	135349796	135353919	pat	abnormal_depth_in_novol_sequences
chr1	135354775	135358908	pat	abnormal_depth_in_novol_sequences
chr1	135359769	135361833	pat	abnormal_depth_in_novol_sequences
chr1	135362599	135367947	pat	abnormal_depth_in_novol_sequences
chr1	135368558	135373067	pat	abnormal_depth_in_novol_sequences
chr1	135373861	135375440	pat	abnormal_depth_in_novol_sequences
chr1	135376741	135378880	pat	abnormal_depth_in_novol_sequences
chr1	135379656	135381938	pat	abnormal_depth_in_novol_sequences
chr1	135382709	135386960	pat	abnormal_depth_in_novol_sequences
chr1	135387767	135391293	pat	abnormal_depth_in_novol_sequences
chr1	135392170	135395053	pat	abnormal_depth_in_novol_sequences
chr1	135395940	135398257	pat	abnormal_depth_in_novol_sequences
chr1	135399116	135403161	pat	abnormal_depth_in_novol_sequences
chr1	135404017	135406544	pat	abnormal_depth_in_novol_sequences
chr1	135409079	135412245	pat	abnormal_depth_in_novol_sequences
chr1	135413641	135416811	pat	abnormal_depth_in_novol_sequences
chr1	135418133	135424955	pat	abnormal_depth_in_novol_sequences
chr1	135425837	135431978	pat	abnormal_depth_in_novol_sequences
chr1	135432627	135439393	pat	abnormal_depth_in_novol_sequences
chr1	135440242	135442993	pat	abnormal_depth_in_novol_sequences
chr1	135443885	135448546	pat	abnormal_depth_in_novol_sequences
chr1	135449428	135452860	pat	abnormal_depth_in_novol_sequences
chr1	135453752	135457149	pat	abnormal_depth_in_novol_sequences
chr1	135458036	135467020	pat	abnormal_depth_in_novol_sequences
chr1	135467867	135468535	pat	abnormal_depth_in_novol_sequences
chr1	135469251	135482698	pat	abnormal_depth_in_novol_sequences
chr1	135483427	135488668	pat	abnormal_depth_in_novol_sequences
chr1	135490782	135497574	pat	abnormal_depth_in_novol_sequences
chr1	135498201	135504983	pat	abnormal_depth_in_novol_sequences
chr1	135505945	135514221	pat	abnormal_depth_in_novol_sequences
chr1	135515267	135523489	pat	abnormal_depth_in_novol_sequences
chr1	135524755	135587553	pat	abnormal_depth_in_novol_sequences
chr1	136796989	136797791	pat	abnormal_depth_in_novol_sequences
chr1	136808431	136811406	pat	abnormal_depth_in_novol_sequences
chr1	136907126	136907295	pat	abnormal_depth_in_novol_sequences
chr1	137251480	137251672	pat	abnormal_depth_in_novol_sequences
chr1	137312034	137312226	pat	abnormal_depth_in_novol_sequences
chr1	138877916	138878086	pat	abnormal_depth_in_novol_sequences
chr1	143806521	143806724	pat	abnormal_depth_in_novol_sequences
chr1	144097710	144097853	pat	abnormal_depth_in_novol_sequences
chr1	144098252	144098398	pat	abnormal_depth_in_novol_sequences
chr1	247242007	247243881	pat	abnormal_depth_in_novol_sequences
chr10	949430	949534	pat	abnormal_depth_in_novol_sequences
chr10	42617256	42617650	pat	abnormal_depth_in_novol_sequences
chr10	42630139	42630269	pat	abnormal_depth_in_novol_sequences
chr10	42631241	42631351	pat	abnormal_depth_in_novol_sequences
chr10	42634636	42635278	pat	abnormal_depth_in_novol_sequences
chr10	42793368	42793468	pat	abnormal_depth_in_novol_sequences
chr10	42798070	42798200	pat	abnormal_depth_in_novol_sequences
chr10	42834364	42834481	pat	abnormal_depth_in_novol_sequences
chr10	42846399	42846516	pat	abnormal_depth_in_novol_sequences
chr10	42921681	42921800	pat	abnormal_depth_in_novol_sequences
chr10	42927210	42927329	pat	abnormal_depth_in_novol_sequences
chr10	42987325	42987345	pat	abnormal_depth_in_novol_sequences
chr10	42994897	42995023	pat	abnormal_depth_in_novol_sequences
chr10	43135238	43135345	pat	abnormal_depth_in_novol_sequences
chr10	43173588	43173815	pat	abnormal_depth_in_novol_sequences
chr10	43262305	43262444	pat	abnormal_depth_in_novol_sequences
chr10	43315736	43315853	pat	abnormal_depth_in_novol_sequences
chr10	43339742	43339849	pat	abnormal_depth_in_novol_sequences
chr10	43452727	43452821	pat	abnormal_depth_in_novol_sequences
chr10	43458540	43458678	pat	abnormal_depth_in_novol_sequences
chr10	44221724	44221851	pat	abnormal_depth_in_novol_sequences
chr10	44225969	44226096	pat	abnormal_depth_in_novol_sequences
chr10	44249035	44249162	pat	abnormal_depth_in_novol_sequences
chr10	44389641	44389645	pat	abnormal_depth_in_novol_sequences
chr10	44628448	44628575	pat	abnormal_depth_in_novol_sequences
chr10	44632652	44632779	pat	abnormal_depth_in_novol_sequences
chr10	44830152	44830269	pat	abnormal_depth_in_novol_sequences
chr10	44839298	44839420	pat	abnormal_depth_in_novol_sequences
chr10	130922535	130922791	pat	abnormal_depth_in_novol_sequences
chr10	136205043	136205184	pat	abnormal_depth_in_novol_sequences
chr10	136212101	136212237	pat	abnormal_depth_in_novol_sequences
chr11	836919	837054	pat	abnormal_depth_in_novol_sequences
chr11	8440165	8440330	pat	abnormal_depth_in_novol_sequences
chr13	1445434	1446384	pat	abnormal_depth_in_novol_sequences
chr13	1446842	1450897	pat	abnormal_depth_in_novol_sequences
chr13	1455368	1455548	pat	abnormal_depth_in_novol_sequences
chr13	1460370	1462147	pat	abnormal_depth_in_novol_sequences
chr13	1463120	1464342	pat	abnormal_depth_in_novol_sequences
chr13	1465418	1469720	pat	abnormal_depth_in_novol_sequences
chr13	1470796	1472018	pat	abnormal_depth_in_novol_sequences
chr13	1472991	1474768	pat	abnormal_depth_in_novol_sequences
chr13	1476647	1476916	pat	abnormal_depth_in_novol_sequences
chr13	1477770	1477870	pat	abnormal_depth_in_novol_sequences
chr13	1479600	1479780	pat	abnormal_depth_in_novol_sequences
chr13	1484251	1488306	pat	abnormal_depth_in_novol_sequences
chr13	2104217	2106162	pat	abnormal_depth_in_novol_sequences
chr13	2110595	2111349	pat	abnormal_depth_in_novol_sequences
chr13	2115954	2117709	pat	abnormal_depth_in_novol_sequences
chr13	2129965	2130183	pat	abnormal_depth_in_novol_sequences
chr13	2131331	2132157	pat	abnormal_depth_in_novol_sequences
chr13	2289670	2289898	pat	abnormal_depth_in_novol_sequences
chr13	2332647	2332749	pat	abnormal_depth_in_novol_sequences
chr13	2361334	2361506	pat	abnormal_depth_in_novol_sequences
chr13	2364611	2364781	pat	abnormal_depth_in_novol_sequences
chr13	2371472	2403955	pat	abnormal_depth_in_novol_sequences
chr13	2409097	2409359	pat	abnormal_depth_in_novol_sequences
chr13	2453110	2454241	pat	abnormal_depth_in_novol_sequences
chr13	2454987	2461059	pat	abnormal_depth_in_novol_sequences
chr13	2622992	2623414	pat	abnormal_depth_in_novol_sequences
chr13	3152345	3152571	pat	abnormal_depth_in_novol_sequences
chr13	3216912	3217264	pat	abnormal_depth_in_novol_sequences
chr13	3220201	3220333	pat	abnormal_depth_in_novol_sequences
chr13	4913526	4914751	pat	abnormal_depth_in_novol_sequences
chr13	4915861	4917339	pat	abnormal_depth_in_novol_sequences
chr13	4924600	4924743	pat	abnormal_depth_in_novol_sequences
chr13	5049142	5049324	pat	abnormal_depth_in_novol_sequences
chr13	5057554	5057736	pat	abnormal_depth_in_novol_sequences
chr13	5066072	5066319	pat	abnormal_depth_in_novol_sequences
chr13	5189825	5190100	pat	abnormal_depth_in_novol_sequences
chr13	5212490	5212675	pat	abnormal_depth_in_novol_sequences
chr13	5256796	5256981	pat	abnormal_depth_in_novol_sequences
chr13	5322779	5322964	pat	abnormal_depth_in_novol_sequences
chr13	5552939	5553124	pat	abnormal_depth_in_novol_sequences
chr13	5716819	5717004	pat	abnormal_depth_in_novol_sequences
chr13	5746812	5746997	pat	abnormal_depth_in_novol_sequences
chr13	5948594	5948763	pat	abnormal_depth_in_novol_sequences
chr13	6035646	6036335	pat	abnormal_depth_in_novol_sequences
chr13	6119770	6120045	pat	abnormal_depth_in_novol_sequences
chr13	6190056	6190111	pat	abnormal_depth_in_novol_sequences
chr13	6219729	6220004	pat	abnormal_depth_in_novol_sequences
chr13	12371840	12372651	pat	abnormal_depth_in_novol_sequences
chr13	12374578	12374854	pat	abnormal_depth_in_novol_sequences
chr13	104055912	104057954	pat	abnormal_depth_in_novol_sequences
chr14	528610	528783	pat	abnormal_depth_in_novol_sequences
chr14	1489772	1489902	pat	abnormal_depth_in_novol_sequences
chr14	1491054	1494450	pat	abnormal_depth_in_novol_sequences
chr14	1502858	1504213	pat	abnormal_depth_in_novol_sequences
chr14	1592494	1592808	pat	abnormal_depth_in_novol_sequences
chr14	1682013	1683052	pat	abnormal_depth_in_novol_sequences
chr14	1688680	1690447	pat	abnormal_depth_in_novol_sequences
chr14	1715066	1716179	pat	abnormal_depth_in_novol_sequences
chr14	1859207	1859479	pat	abnormal_depth_in_novol_sequences
chr14	2020017	2021010	pat	abnormal_depth_in_novol_sequences
chr14	2024013	2024217	pat	abnormal_depth_in_novol_sequences
chr14	2026320	2026560	pat	abnormal_depth_in_novol_sequences
chr14	2027232	2027561	pat	abnormal_depth_in_novol_sequences
chr14	2028547	2028697	pat	abnormal_depth_in_novol_sequences
chr14	2029319	2029493	pat	abnormal_depth_in_novol_sequences
chr14	2029636	2029776	pat	abnormal_depth_in_novol_sequences
chr14	2029955	2030070	pat	abnormal_depth_in_novol_sequences
chr14	2030669	2030794	pat	abnormal_depth_in_novol_sequences
chr14	2063261	2067223	pat	abnormal_depth_in_novol_sequences
chr14	2092391	2092802	pat	abnormal_depth_in_novol_sequences
chr14	2096896	2098264	pat	abnormal_depth_in_novol_sequences
chr14	2102154	2102964	pat	abnormal_depth_in_novol_sequences
chr14	2223234	2223515	pat	abnormal_depth_in_novol_sequences
chr14	2232230	2236169	pat	abnormal_depth_in_novol_sequences
chr14	2629701	2632964	pat	abnormal_depth_in_novol_sequences
chr14	2634057	2634599	pat	abnormal_depth_in_novol_sequences
chr14	2637313	2642942	pat	abnormal_depth_in_novol_sequences
chr14	2644400	2685404	pat	abnormal_depth_in_novol_sequences
chr14	2689609	2689724	pat	abnormal_depth_in_novol_sequences
chr14	2691432	2693437	pat	abnormal_depth_in_novol_sequences
chr14	2696274	2698740	pat	abnormal_depth_in_novol_sequences
chr14	2746171	2746631	pat	abnormal_depth_in_novol_sequences
chr14	2835313	2836934	pat	abnormal_depth_in_novol_sequences
chr14	3229596	3231273	pat	abnormal_depth_in_novol_sequences
chr14	3243738	3243842	pat	abnormal_depth_in_novol_sequences
chr14	3248115	3248552	pat	abnormal_depth_in_novol_sequences
chr14	3250125	3250251	pat	abnormal_depth_in_novol_sequences
chr14	3270931	3271388	pat	abnormal_depth_in_novol_sequences
chr14	3376758	3376863	pat	abnormal_depth_in_novol_sequences
chr15	478251	478679	pat	abnormal_depth_in_novol_sequences
chr15	481580	482423	pat	abnormal_depth_in_novol_sequences
chr15	487389	490457	pat	abnormal_depth_in_novol_sequences
chr15	499645	499853	pat	abnormal_depth_in_novol_sequences
chr15	511216	513364	pat	abnormal_depth_in_novol_sequences
chr15	834249	834349	pat	abnormal_depth_in_novol_sequences
chr15	993447	1095383	pat	abnormal_depth_in_novol_sequences
chr15	1095765	1127675	pat	abnormal_depth_in_novol_sequences
chr15	1138305	1161396	pat	abnormal_depth_in_novol_sequences
chr15	1161793	1170250	pat	abnormal_depth_in_novol_sequences
chr15	2451300	2451756	pat	abnormal_depth_in_novol_sequences
chr15	2457056	2457405	pat	abnormal_depth_in_novol_sequences
chr15	2906133	2906708	pat	abnormal_depth_in_novol_sequences
chr15	2959789	2960005	pat	abnormal_depth_in_novol_sequences
chr15	2962767	2962876	pat	abnormal_depth_in_novol_sequences
chr15	3759625	3759818	pat	abnormal_depth_in_novol_sequences
chr15	3765491	3767600	pat	abnormal_depth_in_novol_sequences
chr15	3771888	3772475	pat	abnormal_depth_in_novol_sequences
chr15	3780163	3780801	pat	abnormal_depth_in_novol_sequences
chr15	5090912	5091046	pat	abnormal_depth_in_novol_sequences
chr15	5172021	5172205	pat	abnormal_depth_in_novol_sequences
chr15	5177878	5180793	pat	abnormal_depth_in_novol_sequences
chr15	5192560	5193198	pat	abnormal_depth_in_novol_sequences
chr15	5230803	5231613	pat	abnormal_depth_in_novol_sequences
chr15	5315939	5316087	pat	abnormal_depth_in_novol_sequences
chr15	5409867	5410783	pat	abnormal_depth_in_novol_sequences
chr15	6179134	6180279	pat	abnormal_depth_in_novol_sequences
chr15	7044665	7045408	pat	abnormal_depth_in_novol_sequences
chr15	7378324	7378646	pat	abnormal_depth_in_novol_sequences
chr15	7415746	7416151	pat	abnormal_depth_in_novol_sequences
chr15	7458170	7459178	pat	abnormal_depth_in_novol_sequences
chr15	14236967	14237830	pat	abnormal_depth_in_novol_sequences
chr15	71295151	71298887	pat	abnormal_depth_in_novol_sequences
chr15	71494842	71497753	pat	abnormal_depth_in_novol_sequences
chr16	15291545	15291855	pat	abnormal_depth_in_novol_sequences
chr16	37613794	37614102	pat	abnormal_depth_in_novol_sequences
chr16	37789623	37789748	pat	abnormal_depth_in_novol_sequences
chr16	37833576	37833662	pat	abnormal_depth_in_novol_sequences
chr16	37862282	37862424	pat	abnormal_depth_in_novol_sequences
chr16	37881646	37881771	pat	abnormal_depth_in_novol_sequences
chr16	37917903	37918028	pat	abnormal_depth_in_novol_sequences
chr16	38029983	38030125	pat	abnormal_depth_in_novol_sequences
chr16	38034587	38034707	pat	abnormal_depth_in_novol_sequences
chr16	38103202	38103327	pat	abnormal_depth_in_novol_sequences
chr16	38221381	38221531	pat	abnormal_depth_in_novol_sequences
chr16	38337496	38337621	pat	abnormal_depth_in_novol_sequences
chr16	38490366	38490508	pat	abnormal_depth_in_novol_sequences
chr16	38609617	38609742	pat	abnormal_depth_in_novol_sequences
chr16	38614902	38615081	pat	abnormal_depth_in_novol_sequences
chr16	38657963	38658077	pat	abnormal_depth_in_novol_sequences
chr16	38658443	38658586	pat	abnormal_depth_in_novol_sequences
chr16	38670044	38670130	pat	abnormal_depth_in_novol_sequences
chr16	38695273	38695359	pat	abnormal_depth_in_novol_sequences
chr16	38769977	38770091	pat	abnormal_depth_in_novol_sequences
chr16	38770442	38770633	pat	abnormal_depth_in_novol_sequences
chr16	38771733	38771858	pat	abnormal_depth_in_novol_sequences
chr16	38879837	38879962	pat	abnormal_depth_in_novol_sequences
chr16	39016253	39016432	pat	abnormal_depth_in_novol_sequences
chr16	39016750	39016892	pat	abnormal_depth_in_novol_sequences
chr16	39029200	39029325	pat	abnormal_depth_in_novol_sequences
chr16	39045129	39045261	pat	abnormal_depth_in_novol_sequences
chr16	39047298	39047407	pat	abnormal_depth_in_novol_sequences
chr16	39047758	39047904	pat	abnormal_depth_in_novol_sequences
chr16	39231526	39231651	pat	abnormal_depth_in_novol_sequences
chr16	39349946	39350088	pat	abnormal_depth_in_novol_sequences
chr16	39373273	39373468	pat	abnormal_depth_in_novol_sequences
chr16	39421889	39422036	pat	abnormal_depth_in_novol_sequences
chr16	39436962	39437167	pat	abnormal_depth_in_novol_sequences
chr16	39670870	39670942	pat	abnormal_depth_in_novol_sequences
chr16	39863008	39863133	pat	abnormal_depth_in_novol_sequences
chr16	39865269	39865401	pat	abnormal_depth_in_novol_sequences
chr16	39955729	39955854	pat	abnormal_depth_in_novol_sequences
chr16	39961466	39961591	pat	abnormal_depth_in_novol_sequences
chr16	39967578	39967703	pat	abnormal_depth_in_novol_sequences
chr16	39973316	39973441	pat	abnormal_depth_in_novol_sequences
chr16	39979428	39979553	pat	abnormal_depth_in_novol_sequences
chr16	40190550	40190685	pat	abnormal_depth_in_novol_sequences
chr16	40343759	40343884	pat	abnormal_depth_in_novol_sequences
chr16	40361448	40361573	pat	abnormal_depth_in_novol_sequences
chr16	40704927	40705052	pat	abnormal_depth_in_novol_sequences
chr16	40749312	40749437	pat	abnormal_depth_in_novol_sequences
chr16	40767243	40767368	pat	abnormal_depth_in_novol_sequences
chr16	40773355	40773480	pat	abnormal_depth_in_novol_sequences
chr16	40815375	40815500	pat	abnormal_depth_in_novol_sequences
chr16	40821487	40821612	pat	abnormal_depth_in_novol_sequences
chr16	40826007	40826132	pat	abnormal_depth_in_novol_sequences
chr16	40890551	40890693	pat	abnormal_depth_in_novol_sequences
chr16	40896689	40896831	pat	abnormal_depth_in_novol_sequences
chr16	40903007	40903132	pat	abnormal_depth_in_novol_sequences
chr16	40909145	40909270	pat	abnormal_depth_in_novol_sequences
chr16	41202191	41202305	pat	abnormal_depth_in_novol_sequences
chr16	41203651	41203776	pat	abnormal_depth_in_novol_sequences
chr16	41209763	41209888	pat	abnormal_depth_in_novol_sequences
chr16	41212024	41212149	pat	abnormal_depth_in_novol_sequences
chr16	41360694	41360836	pat	abnormal_depth_in_novol_sequences
chr16	41397578	41397703	pat	abnormal_depth_in_novol_sequences
chr16	41409802	41409927	pat	abnormal_depth_in_novol_sequences
chr16	41424789	41424914	pat	abnormal_depth_in_novol_sequences
chr16	41769374	41769498	pat	abnormal_depth_in_novol_sequences
chr16	42172415	42172529	pat	abnormal_depth_in_novol_sequences
chr16	42229785	42229910	pat	abnormal_depth_in_novol_sequences
chr16	42322899	42323078	pat	abnormal_depth_in_novol_sequences
chr16	42324145	42324793	pat	abnormal_depth_in_novol_sequences
chr16	42326373	42326424	pat	abnormal_depth_in_novol_sequences
chr16	42371108	42371287	pat	abnormal_depth_in_novol_sequences
chr16	42372354	42372479	pat	abnormal_depth_in_novol_sequences
chr16	42380268	42380447	pat	abnormal_depth_in_novol_sequences
chr16	42384769	42384948	pat	abnormal_depth_in_novol_sequences
chr16	42386015	42386140	pat	abnormal_depth_in_novol_sequences
chr16	42393929	42394108	pat	abnormal_depth_in_novol_sequences
chr16	42399676	42399801	pat	abnormal_depth_in_novol_sequences
chr16	42419931	42420110	pat	abnormal_depth_in_novol_sequences
chr16	42421177	42421302	pat	abnormal_depth_in_novol_sequences
chr16	42445836	42445978	pat	abnormal_depth_in_novol_sequences
chr16	42451896	42452038	pat	abnormal_depth_in_novol_sequences
chr16	42457956	42458098	pat	abnormal_depth_in_novol_sequences
chr16	42739347	42739472	pat	abnormal_depth_in_novol_sequences
chr16	42812093	42812235	pat	abnormal_depth_in_novol_sequences
chr16	42991211	42991325	pat	abnormal_depth_in_novol_sequences
chr16	42992330	42992472	pat	abnormal_depth_in_novol_sequences
chr16	43280397	43280522	pat	abnormal_depth_in_novol_sequences
chr16	43370282	43370424	pat	abnormal_depth_in_novol_sequences
chr16	43481764	43481889	pat	abnormal_depth_in_novol_sequences
chr16	43487876	43488001	pat	abnormal_depth_in_novol_sequences
chr16	43507191	43507316	pat	abnormal_depth_in_novol_sequences
chr16	43531996	43532005	pat	abnormal_depth_in_novol_sequences
chr16	43537934	43538048	pat	abnormal_depth_in_novol_sequences
chr16	43585875	43585961	pat	abnormal_depth_in_novol_sequences
chr16	43657931	43658073	pat	abnormal_depth_in_novol_sequences
chr16	43669959	43670101	pat	abnormal_depth_in_novol_sequences
chr16	43676012	43676154	pat	abnormal_depth_in_novol_sequences
chr16	43682062	43682204	pat	abnormal_depth_in_novol_sequences
chr16	43761820	43761945	pat	abnormal_depth_in_novol_sequences
chr16	43853333	43853981	pat	abnormal_depth_in_novol_sequences
chr16	43855561	43855612	pat	abnormal_depth_in_novol_sequences
chr16	43856679	43856804	pat	abnormal_depth_in_novol_sequences
chr16	43859937	43860116	pat	abnormal_depth_in_novol_sequences
chr16	43867110	43867235	pat	abnormal_depth_in_novol_sequences
chr16	43874997	43875048	pat	abnormal_depth_in_novol_sequences
chr16	43878205	43878384	pat	abnormal_depth_in_novol_sequences
chr16	43882706	43882885	pat	abnormal_depth_in_novol_sequences
chr16	43883952	43884077	pat	abnormal_depth_in_novol_sequences
chr16	43904204	43904383	pat	abnormal_depth_in_novol_sequences
chr16	43905450	43905575	pat	abnormal_depth_in_novol_sequences
chr16	43923472	43923597	pat	abnormal_depth_in_novol_sequences
chr16	44315462	44315587	pat	abnormal_depth_in_novol_sequences
chr16	44317723	44317852	pat	abnormal_depth_in_novol_sequences
chr16	44564261	44564403	pat	abnormal_depth_in_novol_sequences
chr16	44576482	44576624	pat	abnormal_depth_in_novol_sequences
chr16	44588706	44588848	pat	abnormal_depth_in_novol_sequences
chr16	44724514	44724639	pat	abnormal_depth_in_novol_sequences
chr16	44744235	44744377	pat	abnormal_depth_in_novol_sequences
chr16	44756410	44756552	pat	abnormal_depth_in_novol_sequences
chr16	44762309	44762451	pat	abnormal_depth_in_novol_sequences
chr16	45067098	45067223	pat	abnormal_depth_in_novol_sequences
chr16	45363416	45363541	pat	abnormal_depth_in_novol_sequences
chr17	22015326	22015461	pat	abnormal_depth_in_novol_sequences
chr17	22018293	22019082	pat	abnormal_depth_in_novol_sequences
chr17	22023048	22023186	pat	abnormal_depth_in_novol_sequences
chr17	22073992	22074733	pat	abnormal_depth_in_novol_sequences
chr17	22197298	22200941	pat	abnormal_depth_in_novol_sequences
chr17	24159773	24160081	pat	abnormal_depth_in_novol_sequences
chr17	24548405	24548741	pat	abnormal_depth_in_novol_sequences
chr17	24551121	24551429	pat	abnormal_depth_in_novol_sequences
chr17	25073105	25073441	pat	abnormal_depth_in_novol_sequences
chr17	25075820	25076156	pat	abnormal_depth_in_novol_sequences
chr17	25078535	25078862	pat	abnormal_depth_in_novol_sequences
chr17	25081250	25081577	pat	abnormal_depth_in_novol_sequences
chr17	25086727	25086887	pat	abnormal_depth_in_novol_sequences
chr17	25089395	25089731	pat	abnormal_depth_in_novol_sequences
chr17	25092110	25092446	pat	abnormal_depth_in_novol_sequences
chr17	25094825	25094851	pat	abnormal_depth_in_novol_sequences
chr17	25097364	25097699	pat	abnormal_depth_in_novol_sequences
chr17	25102849	25103138	pat	abnormal_depth_in_novol_sequences
chr17	25132500	25132827	pat	abnormal_depth_in_novol_sequences
chr17	25135215	25135542	pat	abnormal_depth_in_novol_sequences
chr17	25140692	25140972	pat	abnormal_depth_in_novol_sequences
chr17	25257071	25257084	pat	abnormal_depth_in_novol_sequences
chr17	25259787	25259791	pat	abnormal_depth_in_novol_sequences
chr17	25262503	25262516	pat	abnormal_depth_in_novol_sequences
chr17	25265219	25265223	pat	abnormal_depth_in_novol_sequences
chr17	25270328	25270664	pat	abnormal_depth_in_novol_sequences
chr17	25343703	25344235	pat	abnormal_depth_in_novol_sequences
chr17	25588968	25589295	pat	abnormal_depth_in_novol_sequences
chr17	25591683	25592010	pat	abnormal_depth_in_novol_sequences
chr17	25594445	25594734	pat	abnormal_depth_in_novol_sequences
chr17	25597105	25597219	pat	abnormal_depth_in_novol_sequences
chr17	25608643	25608979	pat	abnormal_depth_in_novol_sequences
chr17	25611358	25611694	pat	abnormal_depth_in_novol_sequences
chr17	25614065	25614400	pat	abnormal_depth_in_novol_sequences
chr17	25616835	25617124	pat	abnormal_depth_in_novol_sequences
chr17	25619495	25619830	pat	abnormal_depth_in_novol_sequences
chr17	25671857	25672025	pat	abnormal_depth_in_novol_sequences
chr17	25676953	25677121	pat	abnormal_depth_in_novol_sequences
chr17	25679663	25679779	pat	abnormal_depth_in_novol_sequences
chr17	25682049	25682217	pat	abnormal_depth_in_novol_sequences
chr17	77313809	77314919	pat	abnormal_depth_in_novol_sequences
chr18	15013632	15014065	pat	abnormal_depth_in_novol_sequences
chr18	16603171	16603341	pat	abnormal_depth_in_novol_sequences
chr18	76604449	76605606	pat	abnormal_depth_in_novol_sequences
chr19	57983484	57985430	pat	abnormal_depth_in_novol_sequences
chr19	58188513	58189097	pat	abnormal_depth_in_novol_sequences
chr2	68529706	68529765	pat	abnormal_depth_in_novol_sequences
chr2	68530465	68531016	pat	abnormal_depth_in_novol_sequences
chr2	68531138	68531664	pat	abnormal_depth_in_novol_sequences
chr2	88942710	88942868	pat	abnormal_depth_in_novol_sequences
chr2	89103957	89107192	pat	abnormal_depth_in_novol_sequences
chr2	121834145	121835360	pat	abnormal_depth_in_novol_sequences
chr2	130326905	130327037	pat	abnormal_depth_in_novol_sequences
chr2	237372642	237375209	pat	abnormal_depth_in_novol_sequences
chr2	237375623	237375988	pat	abnormal_depth_in_novol_sequences
chr2	237376076	237376271	pat	abnormal_depth_in_novol_sequences
chr2	237376405	237376869	pat	abnormal_depth_in_novol_sequences
chr2	237377445	237377502	pat	abnormal_depth_in_novol_sequences
chr2	237377782	237378303	pat	abnormal_depth_in_novol_sequences
chr20	26234280	26234448	pat	abnormal_depth_in_novol_sequences
chr20	31629931	31630237	pat	abnormal_depth_in_novol_sequences
chr20	31650404	31651220	pat	abnormal_depth_in_novol_sequences
chr20	31656376	31657060	pat	abnormal_depth_in_novol_sequences
chr20	31674639	31675144	pat	abnormal_depth_in_novol_sequences
chr20	31680603	31683694	pat	abnormal_depth_in_novol_sequences
chr20	32036113	32036251	pat	abnormal_depth_in_novol_sequences
chr20	32270892	32271048	pat	abnormal_depth_in_novol_sequences
chr20	64346240	64347161	pat	abnormal_depth_in_novol_sequences
chr20	64347216	64348058	pat	abnormal_depth_in_novol_sequences
chr21	78459	78586	pat	abnormal_depth_in_novol_sequences
chr21	599786	600048	pat	abnormal_depth_in_novol_sequences
chr21	674801	674981	pat	abnormal_depth_in_novol_sequences
chr21	829862	921437	pat	abnormal_depth_in_novol_sequences
chr21	922121	944816	pat	abnormal_depth_in_novol_sequences
chr21	948607	954207	pat	abnormal_depth_in_novol_sequences
chr21	954901	957605	pat	abnormal_depth_in_novol_sequences
chr21	958118	981157	pat	abnormal_depth_in_novol_sequences
chr21	981849	987148	pat	abnormal_depth_in_novol_sequences
chr21	987830	1117773	pat	abnormal_depth_in_novol_sequences
chr21	1453784	1453986	pat	abnormal_depth_in_novol_sequences
chr21	1457572	1457730	pat	abnormal_depth_in_novol_sequences
chr21	1469537	1469639	pat	abnormal_depth_in_novol_sequences
chr21	1647135	1647336	pat	abnormal_depth_in_novol_sequences
chr21	1779527	1784502	pat	abnormal_depth_in_novol_sequences
chr21	38315906	38321244	pat	abnormal_depth_in_novol_sequences
chr21	38519496	38520069	pat	abnormal_depth_in_novol_sequences
chr21	38521127	38521866	pat	abnormal_depth_in_novol_sequences
chr22	77861	78041	pat	abnormal_depth_in_novol_sequences
chr22	79761	79947	pat	abnormal_depth_in_novol_sequences
chr22	80495	82798	pat	abnormal_depth_in_novol_sequences
chr22	85657	90153	pat	abnormal_depth_in_novol_sequences
chr22	130115	130278	pat	abnormal_depth_in_novol_sequences
chr22	139900	140072	pat	abnormal_depth_in_novol_sequences
chr22	141069	141206	pat	abnormal_depth_in_novol_sequences
chr22	149706	149937	pat	abnormal_depth_in_novol_sequences
chr22	365280	365503	pat	abnormal_depth_in_novol_sequences
chr22	380848	381022	pat	abnormal_depth_in_novol_sequences
chr22	433993	434177	pat	abnormal_depth_in_novol_sequences
chr22	593964	594060	pat	abnormal_depth_in_novol_sequences
chr22	828982	833460	pat	abnormal_depth_in_novol_sequences
chr22	834085	844693	pat	abnormal_depth_in_novol_sequences
chr22	1564141	1564282	pat	abnormal_depth_in_novol_sequences
chr22	1788120	1788159	pat	abnormal_depth_in_novol_sequences
chr22	1926511	1926637	pat	abnormal_depth_in_novol_sequences
chr22	1933386	1933539	pat	abnormal_depth_in_novol_sequences
chr22	2073250	2073408	pat	abnormal_depth_in_novol_sequences
chr22	2073840	2074311	pat	abnormal_depth_in_novol_sequences
chr22	2399927	2400059	pat	abnormal_depth_in_novol_sequences
chr22	2722253	2722356	pat	abnormal_depth_in_novol_sequences
chr22	2825529	2825712	pat	abnormal_depth_in_novol_sequences
chr22	2975089	2977807	pat	abnormal_depth_in_novol_sequences
chr22	2980662	2983600	pat	abnormal_depth_in_novol_sequences
chr22	2989108	3015491	pat	abnormal_depth_in_novol_sequences
chr22	3018720	3046491	pat	abnormal_depth_in_novol_sequences
chr22	3047634	3048639	pat	abnormal_depth_in_novol_sequences
chr22	3053293	3053542	pat	abnormal_depth_in_novol_sequences
chr22	3061044	3064202	pat	abnormal_depth_in_novol_sequences
chr22	3478717	3481880	pat	abnormal_depth_in_novol_sequences
chr22	3485736	3485837	pat	abnormal_depth_in_novol_sequences
chr22	4107276	4107732	pat	abnormal_depth_in_novol_sequences
chr22	4113033	4113382	pat	abnormal_depth_in_novol_sequences
chr22	4116577	4119845	pat	abnormal_depth_in_novol_sequences
chr22	4408898	4409042	pat	abnormal_depth_in_novol_sequences
chr22	4462697	4462925	pat	abnormal_depth_in_novol_sequences
chr22	4901613	4901786	pat	abnormal_depth_in_novol_sequences
chr22	5971112	5971687	pat	abnormal_depth_in_novol_sequences
chr22	6374380	6374510	pat	abnormal_depth_in_novol_sequences
chr22	6375662	6379058	pat	abnormal_depth_in_novol_sequences
chr22	6387466	6388821	pat	abnormal_depth_in_novol_sequences
chr22	6475826	6476180	pat	abnormal_depth_in_novol_sequences
chr22	6476784	6477682	pat	abnormal_depth_in_novol_sequences
chr22	6589976	6590145	pat	abnormal_depth_in_novol_sequences
chr22	6678375	6678689	pat	abnormal_depth_in_novol_sequences
chr22	6743684	6743998	pat	abnormal_depth_in_novol_sequences
chr22	6942013	6942327	pat	abnormal_depth_in_novol_sequences
chr22	7132776	7134155	pat	abnormal_depth_in_novol_sequences
chr22	7143727	7145627	pat	abnormal_depth_in_novol_sequences
chr22	7156618	7158234	pat	abnormal_depth_in_novol_sequences
chr22	7208669	7210342	pat	abnormal_depth_in_novol_sequences
chr22	7263299	7266608	pat	abnormal_depth_in_novol_sequences
chr22	7269832	7270063	pat	abnormal_depth_in_novol_sequences
chr22	7395141	7395272	pat	abnormal_depth_in_novol_sequences
chr22	8198275	8213121	pat	abnormal_depth_in_novol_sequences
chr22	8438279	8465247	pat	abnormal_depth_in_novol_sequences
chr22	9271435	9271542	pat	abnormal_depth_in_novol_sequences
chr22	9296157	9296293	pat	abnormal_depth_in_novol_sequences
chr22	9949813	9994160	pat	abnormal_depth_in_novol_sequences
chr22	10002489	10028497	pat	abnormal_depth_in_novol_sequences
chr22	10032341	10032468	pat	abnormal_depth_in_novol_sequences
chr22	10033034	10034693	pat	abnormal_depth_in_novol_sequences
chr22	10043775	10044078	pat	abnormal_depth_in_novol_sequences
chr22	10045204	10047728	pat	abnormal_depth_in_novol_sequences
chr22	10082987	10083576	pat	abnormal_depth_in_novol_sequences
chr22	10831792	10834032	pat	abnormal_depth_in_novol_sequences
chr22	10834890	10879289	pat	abnormal_depth_in_novol_sequences
chr22	10887628	10913591	pat	abnormal_depth_in_novol_sequences
chr22	10917435	10917562	pat	abnormal_depth_in_novol_sequences
chr22	10918128	10919787	pat	abnormal_depth_in_novol_sequences
chr22	10928840	10929143	pat	abnormal_depth_in_novol_sequences
chr22	10930269	10932793	pat	abnormal_depth_in_novol_sequences
chr22	11162496	11166414	pat	abnormal_depth_in_novol_sequences
chr22	11175476	11177135	pat	abnormal_depth_in_novol_sequences
chr22	11181672	11207606	pat	abnormal_depth_in_novol_sequences
chr22	11216219	11260643	pat	abnormal_depth_in_novol_sequences
chr22	11261501	11263741	pat	abnormal_depth_in_novol_sequences
chr22	11969193	11969308	pat	abnormal_depth_in_novol_sequences
chr22	12395475	12395652	pat	abnormal_depth_in_novol_sequences
chr22	12445276	12445598	pat	abnormal_depth_in_novol_sequences
chr22	12447843	12448504	pat	abnormal_depth_in_novol_sequences
chr22	12457138	12457431	pat	abnormal_depth_in_novol_sequences
chr22	12460199	12460957	pat	abnormal_depth_in_novol_sequences
chr22	12468066	12472854	pat	abnormal_depth_in_novol_sequences
chr22	12478546	12480202	pat	abnormal_depth_in_novol_sequences
chr22	12480988	12481391	pat	abnormal_depth_in_novol_sequences
chr22	12485042	12488201	pat	abnormal_depth_in_novol_sequences
chr22	12491288	12492031	pat	abnormal_depth_in_novol_sequences
chr22	12506688	12507881	pat	abnormal_depth_in_novol_sequences
chr22	12509150	12519037	pat	abnormal_depth_in_novol_sequences
chr22	12615429	12615545	pat	abnormal_depth_in_novol_sequences
chr22	12620651	12620762	pat	abnormal_depth_in_novol_sequences
chr22	12683160	12684828	pat	abnormal_depth_in_novol_sequences
chr22	12687250	12688212	pat	abnormal_depth_in_novol_sequences
chr22	12722732	12722904	pat	abnormal_depth_in_novol_sequences
chr22	12732424	12832645	pat	abnormal_depth_in_novol_sequences
chr22	12903198	12903355	pat	abnormal_depth_in_novol_sequences
chr22	12912814	12912958	pat	abnormal_depth_in_novol_sequences
chr22	13556790	13556962	pat	abnormal_depth_in_novol_sequences
chr22	13563280	13591585	pat	abnormal_depth_in_novol_sequences
chr22	13597670	13597977	pat	abnormal_depth_in_novol_sequences
chr22	13720409	13790702	pat	abnormal_depth_in_original_hifiasm_gap
chr22	13878393	13878566	pat	abnormal_depth_in_novol_sequences
chr22	16631125	16631316	pat	abnormal_depth_in_novol_sequences
chr22	16633961	16634105	pat	abnormal_depth_in_novol_sequences
chr22	19622675	19622810	pat	abnormal_depth_in_novol_sequences
chr22	39084821	39085881	pat	abnormal_depth_in_novol_sequences
chr3	0	310	pat	abnormal_depth_in_novol_sequences
chr3	75759988	75760306	pat	abnormal_depth_in_novol_sequences
chr3	75761520	75761665	pat	abnormal_depth_in_novol_sequences
chr3	93589751	93589897	pat	abnormal_depth_in_novol_sequences
chr3	93621924	93622098	pat	abnormal_depth_in_novol_sequences
chr3	93786004	93786150	pat	abnormal_depth_in_novol_sequences
chr3	93786589	93786901	pat	abnormal_depth_in_novol_sequences
chr3	93875390	93875948	pat	abnormal_depth_in_novol_sequences
chr3	93925832	93925964	pat	abnormal_depth_in_novol_sequences
chr3	94013781	94013927	pat	abnormal_depth_in_novol_sequences
chr3	94015481	94015624	pat	abnormal_depth_in_novol_sequences
chr3	94032129	94032252	pat	abnormal_depth_in_novol_sequences
chr3	94072880	94073026	pat	abnormal_depth_in_novol_sequences
chr3	94089563	94089709	pat	abnormal_depth_in_novol_sequences
chr3	94338142	94338422	pat	abnormal_depth_in_novol_sequences
chr3	94548201	94551149	pat	abnormal_depth_in_novol_sequences
chr3	94716688	94716868	pat	abnormal_depth_in_novol_sequences
chr3	94721423	94724591	pat	abnormal_depth_in_novol_sequences
chr3	130656278	130656704	pat	abnormal_depth_in_novol_sequences
chr4	49437468	49438419	pat	abnormal_depth_in_novol_sequences
chr4	49442754	49444556	pat	abnormal_depth_in_novol_sequences
chr4	51064733	51064880	pat	abnormal_depth_in_novol_sequences
chr4	51945822	51945982	pat	abnormal_depth_in_novol_sequences
chr4	69844505	69844628	pat	abnormal_depth_in_novol_sequences
chr4	135585672	135585785	pat	abnormal_depth_in_novol_sequences
chr4	185117497	185117653	pat	abnormal_depth_in_novol_sequences
chr4	191153086	191169911	pat	abnormal_depth_in_novol_sequences
chr4	191171649	191191211	pat	abnormal_depth_in_novol_sequences
chr4	191205903	191206303	pat	abnormal_depth_in_novol_sequences
chr4	191206761	191210495	pat	abnormal_depth_in_novol_sequences
chr4	191238591	191238770	pat	abnormal_depth_in_novol_sequences
chr4	191240085	191240467	pat	abnormal_depth_in_novol_sequences
chr5	48869700	48870746	pat	abnormal_depth_in_novol_sequences
chr5	48901405	48902219	pat	abnormal_depth_in_novol_sequences
chr5	48913468	48913648	pat	abnormal_depth_in_novol_sequences
chr5	48914958	48920663	pat	abnormal_depth_in_novol_sequences
chr5	48943594	48944081	pat	abnormal_depth_in_novol_sequences
chr5	48958498	48960689	pat	abnormal_depth_in_novol_sequences
chr5	48980552	48984053	pat	abnormal_depth_in_novol_sequences
chr5	48999986	49001464	pat	abnormal_depth_in_novol_sequences
chr5	49008562	49012420	pat	abnormal_depth_in_novol_sequences
chr5	49016621	49017009	pat	abnormal_depth_in_novol_sequences
chr5	49025034	49028595	pat	abnormal_depth_in_novol_sequences
chr5	49033780	49034137	pat	abnormal_depth_in_novol_sequences
chr5	49035267	49035481	pat	abnormal_depth_in_novol_sequences
chr5	49043129	49044566	pat	abnormal_depth_in_novol_sequences
chr5	49051724	49054830	pat	abnormal_depth_in_novol_sequences
chr5	49057105	49058148	pat	abnormal_depth_in_novol_sequences
chr5	49082341	49085895	pat	abnormal_depth_in_novol_sequences
chr5	49099735	49101328	pat	abnormal_depth_in_novol_sequences
chr5	49113329	49116304	pat	abnormal_depth_in_novol_sequences
chr5	49116901	49119098	pat	abnormal_depth_in_novol_sequences
chr5	49135755	49142790	pat	abnormal_depth_in_novol_sequences
chr5	50503398	50504358	pat	abnormal_depth_in_novol_sequences
chr5	50518894	50519170	pat	abnormal_depth_in_novol_sequences
chr5	50562866	50562975	pat	abnormal_depth_in_novol_sequences
chr5	50595271	50595421	pat	abnormal_depth_in_novol_sequences
chr5	50599203	50599268	pat	abnormal_depth_in_novol_sequences
chr5	50609840	50610071	pat	abnormal_depth_in_novol_sequences
chr5	50654238	50654370	pat	abnormal_depth_in_novol_sequences
chr5	50676635	50676877	pat	abnormal_depth_in_novol_sequences
chr5	50771575	50778322	pat	abnormal_depth_in_novol_sequences
chr5	50784538	50787398	pat	abnormal_depth_in_novol_sequences
chr5	50798773	50799252	pat	abnormal_depth_in_novol_sequences
chr5	50805307	50806883	pat	abnormal_depth_in_novol_sequences
chr5	50828085	50830211	pat	abnormal_depth_in_novol_sequences
chr5	50837259	50839124	pat	abnormal_depth_in_novol_sequences
chr5	50841030	50841774	pat	abnormal_depth_in_novol_sequences
chr5	50849519	50853344	pat	abnormal_depth_in_novol_sequences
chr5	50864430	50865274	pat	abnormal_depth_in_novol_sequences
chr5	50883536	50884289	pat	abnormal_depth_in_novol_sequences
chr5	50891550	50894455	pat	abnormal_depth_in_novol_sequences
chr5	50948777	50948977	pat	abnormal_depth_in_novol_sequences
chr5	51028876	51029076	pat	abnormal_depth_in_novol_sequences
chr5	51077945	51078668	pat	abnormal_depth_in_novol_sequences
chr5	51094390	51096849	pat	abnormal_depth_in_novol_sequences
chr5	51097705	51097861	pat	abnormal_depth_in_novol_sequences
chr5	51134728	51135103	pat	abnormal_depth_in_novol_sequences
chr5	51160089	51161761	pat	abnormal_depth_in_novol_sequences
chr5	71606784	71606985	pat	abnormal_depth_in_novol_sequences
chr5	175729880	175731765	pat	abnormal_depth_in_novol_sequences
chr5	175732914	175735378	pat	abnormal_depth_in_novol_sequences
chr5	182052494	182052949	pat	abnormal_depth_in_novol_sequences
chr6	0	629	pat	abnormal_depth_in_novol_sequences
chr6	57673110	57673426	pat	abnormal_depth_in_novol_sequences
chr6	57883595	57883771	pat	abnormal_depth_in_novol_sequences
chr6	58159877	58160201	pat	abnormal_depth_in_novol_sequences
chr6	167155922	167156024	pat	abnormal_depth_in_novol_sequences
chr6	168017844	168018049	pat	abnormal_depth_in_novol_sequences
chr7	58533872	58536383	pat	abnormal_depth_in_novol_sequences
chr7	106155744	106155968	pat	abnormal_depth_in_novol_sequences
chr7	147884753	148082061	pat	abnormal_depth_in_original_hifiasm_gap
chr7	147893454	147893543	pat	abnormal_depth_in_novol_sequences
chr7	155634102	155634240	pat	abnormal_depth_in_novol_sequences
chr7	160018238	160018468	pat	abnormal_depth_in_novol_sequences
chr7	160283034	160303974	pat	abnormal_depth_in_novol_sequences
chr7	160497057	160512057	pat	abnormal_depth_in_novol_sequences
chr8	30919	31043	pat	abnormal_depth_in_novol_sequences
chr8	2118227	2119091	pat	abnormal_depth_in_novol_sequences
chr8	2119541	2120041	pat	abnormal_depth_in_novol_sequences
chr9	45715707	45716034	pat	abnormal_depth_in_novol_sequences
chr9	57704736	57706536	pat	abnormal_depth_in_novol_sequences
chr9	57761782	57761976	pat	abnormal_depth_in_novol_sequences
chr9	57767052	57767842	pat	abnormal_depth_in_novol_sequences
chr9	57797791	57799454	pat	abnormal_depth_in_novol_sequences
chr9	58439639	58439767	pat	abnormal_depth_in_novol_sequences
chr9	58440840	58440945	pat	abnormal_depth_in_novol_sequences
chr9	58524719	58524866	pat	abnormal_depth_in_novol_sequences
chr9	58805720	58806031	pat	abnormal_depth_in_novol_sequences
chr9	58824975	58825207	pat	abnormal_depth_in_novol_sequences
chr9	59509674	59510673	pat	abnormal_depth_in_novol_sequences
chr9	60309772	60309912	pat	abnormal_depth_in_novol_sequences
chr9	60572065	60572191	pat	abnormal_depth_in_novol_sequences
chr9	61254090	61255333	pat	abnormal_depth_in_novol_sequences
chr9	61330521	61364908	pat	abnormal_depth_in_novol_sequences
chr9	61412461	61414024	pat	abnormal_depth_in_novol_sequences
chr9	61588721	61588849	pat	abnormal_depth_in_novol_sequences
chr9	61672364	61673174	pat	abnormal_depth_in_novol_sequences
chr9	61675904	61676064	pat	abnormal_depth_in_novol_sequences
chr9	61740232	61740382	pat	abnormal_depth_in_novol_sequences
chr9	62115949	62118899	pat	abnormal_depth_in_novol_sequences
chr9	62119590	62119750	pat	abnormal_depth_in_novol_sequences
chr9	62123077	62123189	pat	abnormal_depth_in_novol_sequences
chr9	62124038	62124413	pat	abnormal_depth_in_novol_sequences
chr9	62224518	62224657	pat	abnormal_depth_in_novol_sequences
chr9	62302563	62305292	pat	abnormal_depth_in_novol_sequences
chr9	62361243	62361428	pat	abnormal_depth_in_novol_sequences
chr9	62486681	62488247	pat	abnormal_depth_in_novol_sequences
chr9	62506740	62507215	pat	abnormal_depth_in_novol_sequences
chr9	62510972	62511016	pat	abnormal_depth_in_novol_sequences
chr9	62532330	62534329	pat	abnormal_depth_in_novol_sequences
chr9	62827869	62828145	pat	abnormal_depth_in_novol_sequences
chr9	62856371	62856496	pat	abnormal_depth_in_novol_sequences
chr9	62856717	62856862	pat	abnormal_depth_in_novol_sequences
chr9	62951333	62951503	pat	abnormal_depth_in_novol_sequences
chr9	62953182	62953316	pat	abnormal_depth_in_novol_sequences
chr9	62985511	62986806	pat	abnormal_depth_in_novol_sequences
chr9	62995955	62996342	pat	abnormal_depth_in_novol_sequences
chr9	63092937	63093046	pat	abnormal_depth_in_novol_sequences
chr9	63659468	63659554	pat	abnormal_depth_in_novol_sequences
chr9	63688884	63689261	pat	abnormal_depth_in_novol_sequences
chr9	63689523	63689687	pat	abnormal_depth_in_novol_sequences
chr9	64233078	64233240	pat	abnormal_depth_in_novol_sequences
chr9	64298914	64301309	pat	abnormal_depth_in_novol_sequences
chr9	64304853	64304955	pat	abnormal_depth_in_novol_sequences
chr9	64404814	64405087	pat	abnormal_depth_in_novol_sequences
chr9	64405489	64405505	pat	abnormal_depth_in_novol_sequences
chr9	64430361	64431802	pat	abnormal_depth_in_novol_sequences
chr9	64554547	64558873	pat	abnormal_depth_in_novol_sequences
chr9	64561143	64562139	pat	abnormal_depth_in_novol_sequences
chr9	64586227	64586430	pat	abnormal_depth_in_novol_sequences
chr9	64810852	64810966	pat	abnormal_depth_in_novol_sequences
chr9	64812118	64812227	pat	abnormal_depth_in_novol_sequences
chr9	64900346	64900451	pat	abnormal_depth_in_novol_sequences
chr9	64900563	64900713	pat	abnormal_depth_in_novol_sequences
chr9	64900832	64900947	pat	abnormal_depth_in_novol_sequences
chr9	65133794	65135153	pat	abnormal_depth_in_novol_sequences
chr9	65191064	65191280	pat	abnormal_depth_in_novol_sequences
chr9	65297224	65298115	pat	abnormal_depth_in_novol_sequences
chr9	65334012	65334232	pat	abnormal_depth_in_novol_sequences
chr9	65923287	65924233	pat	abnormal_depth_in_novol_sequences
chr9	66021995	66028161	pat	abnormal_depth_in_novol_sequences
chr9	66245748	66245858	pat	abnormal_depth_in_novol_sequences
chr9	66318465	66319604	pat	abnormal_depth_in_novol_sequences
chr9	66445788	66445923	pat	abnormal_depth_in_novol_sequences
chr9	66446162	66446372	pat	abnormal_depth_in_novol_sequences
chr9	66573645	66573760	pat	abnormal_depth_in_novol_sequences
chr9	66576167	66576327	pat	abnormal_depth_in_novol_sequences
chr9	128024220	128024401	pat	abnormal_depth_in_novol_sequences
chr9	128119867	128120027	pat	abnormal_depth_in_novol_sequences
chr9	128221781	128221962	pat	abnormal_depth_in_novol_sequences
chr9	128317449	128317610	pat	abnormal_depth_in_novol_sequences
chrX	1694147	1694182	pat	abnormal_depth_in_novol_sequences
chrX	1724510	1724843	pat	abnormal_depth_in_novol_sequences
chrX	1724895	1725464	pat	abnormal_depth_in_novol_sequences
chrX	1901491	1901635	pat	abnormal_depth_in_novol_sequences
chrX	8903750	8904215	pat	abnormal_depth_in_novol_sequences
chrX	8904325	8904831	pat	abnormal_depth_in_novol_sequences
chrX	54379444	54379592	pat	abnormal_depth_in_novol_sequences
chrX	85712723	85712892	pat	abnormal_depth_in_novol_sequences
chrX	95129634	95129987	pat	abnormal_depth_in_novol_sequences
chrX	125285420	125285944	pat	abnormal_depth_in_novol_sequences
unplaced_10	989704	989820	pat	abnormal_depth_in_novol_sequences
unplaced_10	1744920	1745067	pat	abnormal_depth_in_novol_sequences
unplaced_10	1772373	1772520	pat	abnormal_depth_in_novol_sequences
unplaced_10	2517822	2517949	pat	abnormal_depth_in_novol_sequences
unplaced_10	2581982	2582109	pat	abnormal_depth_in_novol_sequences
unplaced_10	2813447	2813594	pat	abnormal_depth_in_novol_sequences
unplaced_103	28862	28966	pat	abnormal_depth_in_novol_sequences
unplaced_107	13502	13885	pat	abnormal_depth_in_novol_sequences
unplaced_111	0	266	pat	abnormal_depth_in_novol_sequences
unplaced_117	10475	10479	pat	abnormal_depth_in_novol_sequences
unplaced_117	18297	18504	pat	abnormal_depth_in_novol_sequences
unplaced_117	21335	21339	pat	abnormal_depth_in_novol_sequences
unplaced_117	26765	26778	pat	abnormal_depth_in_novol_sequences
unplaced_117	29480	29484	pat	abnormal_depth_in_novol_sequences
unplaced_117	34634	34923	pat	abnormal_depth_in_novol_sequences
unplaced_117	37302	37638	pat	abnormal_depth_in_novol_sequences
unplaced_117	42732	43068	pat	abnormal_depth_in_novol_sequences
unplaced_117	59345	59358	pat	abnormal_depth_in_novol_sequences
unplaced_117	61737	62073	pat	abnormal_depth_in_novol_sequences
unplaced_117	64444	64779	pat	abnormal_depth_in_novol_sequences
unplaced_117	67167	67503	pat	abnormal_depth_in_novol_sequences
unplaced_117	83780	83793	pat	abnormal_depth_in_novol_sequences
unplaced_117	113476	113811	pat	abnormal_depth_in_novol_sequences
unplaced_117	118909	119245	pat	abnormal_depth_in_novol_sequences
unplaced_117	121616	121951	pat	abnormal_depth_in_novol_sequences
unplaced_117	143511	143818	pat	abnormal_depth_in_novol_sequences
unplaced_117	148988	149277	pat	abnormal_depth_in_novol_sequences
unplaced_117	151648	151983	pat	abnormal_depth_in_novol_sequences
unplaced_117	154694	154707	pat	abnormal_depth_in_novol_sequences
unplaced_117	162516	162852	pat	abnormal_depth_in_novol_sequences
unplaced_117	165223	165558	pat	abnormal_depth_in_novol_sequences
unplaced_117	167946	168282	pat	abnormal_depth_in_novol_sequences
unplaced_117	170661	170988	pat	abnormal_depth_in_novol_sequences
unplaced_117	173376	173703	pat	abnormal_depth_in_novol_sequences
unplaced_117	208544	208879	pat	abnormal_depth_in_novol_sequences
unplaced_117	265366	265702	pat	abnormal_depth_in_novol_sequences
unplaced_117	268073	268408	pat	abnormal_depth_in_novol_sequences
unplaced_117	270796	271132	pat	abnormal_depth_in_novol_sequences
unplaced_117	341377	341712	pat	abnormal_depth_in_novol_sequences
unplaced_117	346815	347151	pat	abnormal_depth_in_novol_sequences
unplaced_117	349522	349857	pat	abnormal_depth_in_novol_sequences
unplaced_117	353606	353942	pat	abnormal_depth_in_novol_sequences
unplaced_117	356313	356648	pat	abnormal_depth_in_novol_sequences
unplaced_117	359036	359372	pat	abnormal_depth_in_novol_sequences
unplaced_117	361751	362087	pat	abnormal_depth_in_novol_sequences
unplaced_117	364458	364793	pat	abnormal_depth_in_novol_sequences
unplaced_117	367181	367517	pat	abnormal_depth_in_novol_sequences
unplaced_117	369896	370232	pat	abnormal_depth_in_novol_sequences
unplaced_117	375357	375692	pat	abnormal_depth_in_novol_sequences
unplaced_117	383510	383846	pat	abnormal_depth_in_novol_sequences
unplaced_117	386217	386552	pat	abnormal_depth_in_novol_sequences
unplaced_117	388940	389276	pat	abnormal_depth_in_novol_sequences
unplaced_117	391655	391991	pat	abnormal_depth_in_novol_sequences
unplaced_117	394242	394577	pat	abnormal_depth_in_novol_sequences
unplaced_117	397085	397421	pat	abnormal_depth_in_novol_sequences
unplaced_117	399800	400136	pat	abnormal_depth_in_novol_sequences
unplaced_117	402515	402851	pat	abnormal_depth_in_novol_sequences
unplaced_117	405222	405557	pat	abnormal_depth_in_novol_sequences
unplaced_117	410707	410996	pat	abnormal_depth_in_novol_sequences
unplaced_117	413375	413711	pat	abnormal_depth_in_novol_sequences
unplaced_117	416082	416417	pat	abnormal_depth_in_novol_sequences
unplaced_117	418821	419155	pat	abnormal_depth_in_novol_sequences
unplaced_117	424223	424341	pat	abnormal_depth_in_novol_sequences
unplaced_117	436307	436479	pat	abnormal_depth_in_novol_sequences
unplaced_117	437521	439092	pat	abnormal_depth_in_novol_sequences
unplaced_117	440911	442429	pat	abnormal_depth_in_novol_sequences
unplaced_117	442951	444180	pat	abnormal_depth_in_novol_sequences
unplaced_117	444452	444624	pat	abnormal_depth_in_novol_sequences
unplaced_117	445666	447237	pat	abnormal_depth_in_novol_sequences
unplaced_117	449056	450574	pat	abnormal_depth_in_novol_sequences
unplaced_117	451096	452325	pat	abnormal_depth_in_novol_sequences
unplaced_117	452597	452769	pat	abnormal_depth_in_novol_sequences
unplaced_117	453811	456004	pat	abnormal_depth_in_novol_sequences
unplaced_117	541026	541315	pat	abnormal_depth_in_novol_sequences
unplaced_117	543694	544030	pat	abnormal_depth_in_novol_sequences
unplaced_117	549140	549451	pat	abnormal_depth_in_novol_sequences
unplaced_117	554554	554890	pat	abnormal_depth_in_novol_sequences
unplaced_117	557269	557605	pat	abnormal_depth_in_novol_sequences
unplaced_117	559857	560192	pat	abnormal_depth_in_novol_sequences
unplaced_117	562716	563050	pat	abnormal_depth_in_novol_sequences
unplaced_117	568118	568316	pat	abnormal_depth_in_novol_sequences
unplaced_117	573560	573896	pat	abnormal_depth_in_novol_sequences
unplaced_117	576267	576602	pat	abnormal_depth_in_novol_sequences
unplaced_117	578990	579326	pat	abnormal_depth_in_novol_sequences
unplaced_117	600761	601050	pat	abnormal_depth_in_novol_sequences
unplaced_117	603429	603765	pat	abnormal_depth_in_novol_sequences
unplaced_117	641439	641775	pat	abnormal_depth_in_novol_sequences
unplaced_117	644146	644481	pat	abnormal_depth_in_novol_sequences
unplaced_117	646869	647205	pat	abnormal_depth_in_novol_sequences
unplaced_117	651781	652116	pat	abnormal_depth_in_novol_sequences
unplaced_117	654551	654840	pat	abnormal_depth_in_novol_sequences
unplaced_117	662696	662976	pat	abnormal_depth_in_novol_sequences
unplaced_117	668126	668406	pat	abnormal_depth_in_novol_sequences
unplaced_117	692563	692669	pat	abnormal_depth_in_novol_sequences
unplaced_118	198084	198606	pat	abnormal_depth_in_novol_sequences
unplaced_119	0	664	pat	abnormal_depth_in_novol_sequences
unplaced_136	48095	48597	pat	abnormal_depth_in_novol_sequences
unplaced_145	291	1948	pat	abnormal_depth_in_novol_sequences
unplaced_145	6416	7766	pat	abnormal_depth_in_novol_sequences
unplaced_145	9143	21755	pat	abnormal_depth_in_novol_sequences
unplaced_145	24448	25612	pat	abnormal_depth_in_novol_sequences
unplaced_150	46048	46172	pat	abnormal_depth_in_novol_sequences
unplaced_18	8957	9626	pat	abnormal_depth_in_novol_sequences
unplaced_185	5267	5463	pat	abnormal_depth_in_novol_sequences
unplaced_186	2120	2434	pat	abnormal_depth_in_novol_sequences
unplaced_199	4573	20199	pat	abnormal_depth_in_novol_sequences
unplaced_200	0	16030	pat	abnormal_depth_in_novol_sequences
unplaced_21	423655	423816	pat	abnormal_depth_in_novol_sequences
unplaced_21	553961	554222	pat	abnormal_depth_in_novol_sequences
unplaced_21	658087	658233	pat	abnormal_depth_in_novol_sequences
unplaced_21	658672	659044	pat	abnormal_depth_in_novol_sequences
unplaced_21	689639	689900	pat	abnormal_depth_in_novol_sequences
unplaced_21	740143	740404	pat	abnormal_depth_in_novol_sequences
unplaced_24	0	110	pat	abnormal_depth_in_novol_sequences
unplaced_26	0	20412	pat	abnormal_depth_in_novol_sequences
unplaced_26	21098	66586	pat	abnormal_depth_in_novol_sequences
unplaced_26	324732	325237	pat	abnormal_depth_in_novol_sequences
unplaced_26	415701	416075	pat	abnormal_depth_in_novol_sequences
unplaced_26	533001	533142	pat	abnormal_depth_in_novol_sequences
unplaced_26	592584	592845	pat	abnormal_depth_in_novol_sequences
unplaced_26	602483	602744	pat	abnormal_depth_in_novol_sequences
unplaced_26	699742	699910	pat	abnormal_depth_in_novol_sequences
unplaced_26	1118464	1118617	pat	abnormal_depth_in_novol_sequences
unplaced_26	1132810	1132950	pat	abnormal_depth_in_novol_sequences
unplaced_26	1342439	1343423	pat	abnormal_depth_in_novol_sequences
unplaced_26	1361498	1361561	pat	abnormal_depth_in_novol_sequences
unplaced_27	61424	61447	pat	abnormal_depth_in_novol_sequences
unplaced_27	460166	460241	pat	abnormal_depth_in_novol_sequences
unplaced_27	473284	473557	pat	abnormal_depth_in_novol_sequences
unplaced_28	13667	16037	pat	abnormal_depth_in_novol_sequences
unplaced_28	18915	22258	pat	abnormal_depth_in_novol_sequences
unplaced_28	27808	99484	pat	abnormal_depth_in_novol_sequences
unplaced_4	8017	8217	pat	abnormal_depth_in_novol_sequences
unplaced_44	4669755	4669997	pat	abnormal_depth_in_novol_sequences
unplaced_44	4672639	4672823	pat	abnormal_depth_in_novol_sequences
unplaced_44	4694030	4694299	pat	abnormal_depth_in_novol_sequences
unplaced_47	2478	2711	pat	abnormal_depth_in_novol_sequences
unplaced_47	5005	7781	pat	abnormal_depth_in_novol_sequences
unplaced_56	0	779	pat	abnormal_depth_in_novol_sequences
unplaced_56	2793	4757	pat	abnormal_depth_in_novol_sequences
unplaced_56	5891	8381	pat	abnormal_depth_in_novol_sequences
unplaced_60	0	686	pat	abnormal_depth_in_novol_sequences
unplaced_60	2308	6532	pat	abnormal_depth_in_novol_sequences
unplaced_60	7979	8385	pat	abnormal_depth_in_novol_sequences
unplaced_60	14812	16013	pat	abnormal_depth_in_novol_sequences
unplaced_60	20392	22088	pat	abnormal_depth_in_novol_sequences
unplaced_60	41524	42435	pat	abnormal_depth_in_novol_sequences
unplaced_60	51839	53053	pat	abnormal_depth_in_novol_sequences
unplaced_60	62671	63856	pat	abnormal_depth_in_novol_sequences
unplaced_60	64698	66425	pat	abnormal_depth_in_novol_sequences
unplaced_60	74160	74280	pat	abnormal_depth_in_novol_sequences
unplaced_60	79093	85606	pat	abnormal_depth_in_novol_sequences
unplaced_60	87843	93744	pat	abnormal_depth_in_novol_sequences
unplaced_60	98305	99048	pat	abnormal_depth_in_novol_sequences
unplaced_60	103387	103656	pat	abnormal_depth_in_novol_sequences
unplaced_60	110534	111960	pat	abnormal_depth_in_novol_sequences
unplaced_60	115173	115958	pat	abnormal_depth_in_novol_sequences
unplaced_62	177360	189336	pat	abnormal_depth_in_novol_sequences
unplaced_62	195980	198527	pat	abnormal_depth_in_novol_sequences
unplaced_62	254905	255036	pat	abnormal_depth_in_novol_sequences
unplaced_62	275522	275832	pat	abnormal_depth_in_novol_sequences
unplaced_62	1426665	1426800	pat	abnormal_depth_in_novol_sequences
unplaced_62	1833256	1833390	pat	abnormal_depth_in_novol_sequences
unplaced_62	1833804	1833909	pat	abnormal_depth_in_novol_sequences
unplaced_62	1836660	1836765	pat	abnormal_depth_in_novol_sequences
unplaced_62	1836917	1837018	pat	abnormal_depth_in_novol_sequences
unplaced_62	1837134	1837274	pat	abnormal_depth_in_novol_sequences
unplaced_62	1841412	1841552	pat	abnormal_depth_in_novol_sequences
unplaced_62	2045639	2045743	pat	abnormal_depth_in_novol_sequences
unplaced_62	2046203	2046368	pat	abnormal_depth_in_novol_sequences
unplaced_62	2125951	2126152	pat	abnormal_depth_in_novol_sequences
unplaced_62	2179195	2179355	pat	abnormal_depth_in_novol_sequences
unplaced_62	2185638	2185804	pat	abnormal_depth_in_novol_sequences
unplaced_62	2186303	2186458	pat	abnormal_depth_in_novol_sequences
unplaced_62	2187151	2187470	pat	abnormal_depth_in_novol_sequences
unplaced_62	2355753	2356995	pat	abnormal_depth_in_novol_sequences
unplaced_62	2382507	2383164	pat	abnormal_depth_in_novol_sequences
unplaced_62	2419657	2420905	pat	abnormal_depth_in_novol_sequences
unplaced_62	2422164	2424622	pat	abnormal_depth_in_novol_sequences
unplaced_62	2499269	2499513	pat	abnormal_depth_in_novol_sequences
unplaced_62	2561156	2561670	pat	abnormal_depth_in_novol_sequences
unplaced_62	2765859	2766020	pat	abnormal_depth_in_novol_sequences
unplaced_62	2913178	2913362	pat	abnormal_depth_in_novol_sequences
unplaced_62	2916853	2916963	pat	abnormal_depth_in_novol_sequences
unplaced_62	3000971	3001130	pat	abnormal_depth_in_novol_sequences
unplaced_62	3001506	3001611	pat	abnormal_depth_in_novol_sequences
unplaced_62	3159439	3159569	pat	abnormal_depth_in_novol_sequences
unplaced_62	3236579	3238507	pat	abnormal_depth_in_novol_sequences
unplaced_62	3372740	3373851	pat	abnormal_depth_in_novol_sequences
unplaced_62	3480037	3482642	pat	abnormal_depth_in_novol_sequences
unplaced_62	3608391	3608520	pat	abnormal_depth_in_novol_sequences
unplaced_62	3740553	3740868	pat	abnormal_depth_in_novol_sequences
unplaced_62	3933800	3933915	pat	abnormal_depth_in_novol_sequences
unplaced_62	3950200	3950325	pat	abnormal_depth_in_novol_sequences
unplaced_62	3951120	3951265	pat	abnormal_depth_in_novol_sequences
unplaced_62	4001306	4001410	pat	abnormal_depth_in_novol_sequences
unplaced_62	4032127	4032518	pat	abnormal_depth_in_novol_sequences
unplaced_62	4033611	4033900	pat	abnormal_depth_in_novol_sequences
unplaced_62	4089046	4092193	pat	abnormal_depth_in_novol_sequences
unplaced_62	4137107	4137396	pat	abnormal_depth_in_novol_sequences
unplaced_62	4137480	4137840	pat	abnormal_depth_in_novol_sequences
unplaced_62	4144205	4144856	pat	abnormal_depth_in_novol_sequences
unplaced_62	4154226	4154909	pat	abnormal_depth_in_novol_sequences
unplaced_62	4298716	4300392	pat	abnormal_depth_in_novol_sequences
unplaced_62	4324611	4324770	pat	abnormal_depth_in_novol_sequences
unplaced_62	4391588	4392474	pat	abnormal_depth_in_novol_sequences
unplaced_62	4424171	4424394	pat	abnormal_depth_in_novol_sequences
unplaced_67	0	637	pat	abnormal_depth_in_novol_sequences
unplaced_67	18929	19073	pat	abnormal_depth_in_novol_sequences
unplaced_7	74922	75134	pat	abnormal_depth_in_novol_sequences
unplaced_7	459379	459526	pat	abnormal_depth_in_novol_sequences
unplaced_7	487934	488061	pat	abnormal_depth_in_novol_sequences
unplaced_7	688231	688241	pat	abnormal_depth_in_novol_sequences
unplaced_7	707086	707232	pat	abnormal_depth_in_novol_sequences
unplaced_7	885244	885312	pat	abnormal_depth_in_novol_sequences
unplaced_7	927876	928009	pat	abnormal_depth_in_novol_sequences
unplaced_7	1323413	1323540	pat	abnormal_depth_in_novol_sequences
unplaced_78	0	3033	pat	abnormal_depth_in_novol_sequences
unplaced_78	38178	41116	pat	abnormal_depth_in_novol_sequences
unplaced_78	44410	47272	pat	abnormal_depth_in_novol_sequences
unplaced_78	54781	54987	pat	abnormal_depth_in_novol_sequences
unplaced_78	62272	62675	pat	abnormal_depth_in_novol_sequences
unplaced_78	275760	275936	pat	abnormal_depth_in_novol_sequences
unplaced_78	400069	400237	pat	abnormal_depth_in_novol_sequences
unplaced_78	744025	744092	pat	abnormal_depth_in_novol_sequences
unplaced_78	1147517	1294421	pat	abnormal_depth_in_novol_sequences
unplaced_78	1295116	1353648	pat	abnormal_depth_in_novol_sequences
unplaced_78	2045730	2045916	pat	abnormal_depth_in_novol_sequences
unplaced_78	2054096	2054277	pat	abnormal_depth_in_novol_sequences
unplaced_78	2056004	2056142	pat	abnormal_depth_in_novol_sequences
unplaced_78	2059472	2059584	pat	abnormal_depth_in_novol_sequences
unplaced_78	2060899	2061080	pat	abnormal_depth_in_novol_sequences
unplaced_78	2075763	2077213	pat	abnormal_depth_in_novol_sequences
unplaced_78	2077500	2079241	pat	abnormal_depth_in_novol_sequences
unplaced_78	2085275	2085760	pat	abnormal_depth_in_novol_sequences
unplaced_78	2170243	2170293	pat	abnormal_depth_in_novol_sequences
unplaced_8	323690	323802	pat	abnormal_depth_in_novol_sequences
unplaced_8	611296	611360	pat	abnormal_depth_in_novol_sequences
unplaced_8	720543	720690	pat	abnormal_depth_in_novol_sequences
unplaced_8	732074	732194	pat	abnormal_depth_in_novol_sequences
unplaced_8	737553	737700	pat	abnormal_depth_in_novol_sequences
unplaced_8	757869	758016	pat	abnormal_depth_in_novol_sequences
unplaced_8	843207	843334	pat	abnormal_depth_in_novol_sequences
unplaced_82	0	137	pat	abnormal_depth_in_novol_sequences
unplaced_9	15452	15460	pat	abnormal_depth_in_novol_sequences
unplaced_98	66773	66940	pat	abnormal_depth_in_novol_sequences
chr1	42362	42465	mat	abnormal_depth_in_novol_sequences
chr1	864728	865891	mat	abnormal_depth_in_novol_sequences
chr1	866541	866829	mat	abnormal_depth_in_novol_sequences
chr1	1765757	1768164	mat	abnormal_depth_in_novol_sequences
chr1	7243516	7245129	mat	abnormal_depth_in_novol_sequences
chr1	25915899	25916006	mat	abnormal_depth_in_novol_sequences
chr1	52450894	52454000	mat	abnormal_depth_in_novol_sequences
chr1	52652824	52657897	mat	abnormal_depth_in_novol_sequences
chr1	78091888	78092009	mat	abnormal_depth_in_novol_sequences
chr1	106697390	106698002	mat	abnormal_depth_in_novol_sequences
chr1	129643657	129643830	mat	abnormal_depth_in_novol_sequences
chr1	129715742	129715947	mat	abnormal_depth_in_novol_sequences
chr1	129718887	129718988	mat	abnormal_depth_in_novol_sequences
chr1	129724374	129724773	mat	abnormal_depth_in_novol_sequences
chr1	130022642	130022745	mat	abnormal_depth_in_novol_sequences
chr1	130025644	130027861	mat	abnormal_depth_in_novol_sequences
chr1	130716636	130809884	mat	abnormal_depth_in_novol_sequences
chr1	131154651	131156247	mat	abnormal_depth_in_novol_sequences
chr1	131186438	131187066	mat	abnormal_depth_in_novol_sequences
chr1	131331266	131335546	mat	abnormal_depth_in_novol_sequences
chr1	131457389	131457582	mat	abnormal_depth_in_novol_sequences
chr1	131480462	131480464	mat	abnormal_depth_in_novol_sequences
chr1	131852891	131852901	mat	abnormal_depth_in_novol_sequences
chr1	131864908	131865055	mat	abnormal_depth_in_novol_sequences
chr1	131916618	131916820	mat	abnormal_depth_in_novol_sequences
chr1	132018312	132018459	mat	abnormal_depth_in_novol_sequences
chr1	132064468	132064615	mat	abnormal_depth_in_novol_sequences
chr1	132253682	132253829	mat	abnormal_depth_in_novol_sequences
chr1	132293145	132293292	mat	abnormal_depth_in_novol_sequences
chr1	132333898	132333901	mat	abnormal_depth_in_novol_sequences
chr1	133572477	133572569	mat	abnormal_depth_in_novol_sequences
chr1	133911728	133911874	mat	abnormal_depth_in_novol_sequences
chr1	134114535	134114665	mat	abnormal_depth_in_novol_sequences
chr1	134420094	134420241	mat	abnormal_depth_in_novol_sequences
chr1	134875081	134875185	mat	abnormal_depth_in_novol_sequences
chr1	135687260	141793780	mat	abnormal_depth_in_original_hifiasm_gap
chr1	135913672	135914099	mat	abnormal_depth_in_novol_sequences
chr1	135916673	135916994	mat	abnormal_depth_in_novol_sequences
chr1	178048417	178048559	mat	abnormal_depth_in_novol_sequences
chr1	191853444	191853579	mat	abnormal_depth_in_novol_sequences
chr1	191865281	191865392	mat	abnormal_depth_in_novol_sequences
chr1	226838381	226840333	mat	abnormal_depth_in_novol_sequences
chr1	226841427	226842141	mat	abnormal_depth_in_novol_sequences
chr1	243996147	243996258	mat	abnormal_depth_in_novol_sequences
chr10	469174	470602	mat	abnormal_depth_in_novol_sequences
chr10	470702	471206	mat	abnormal_depth_in_novol_sequences
chr10	471426	471655	mat	abnormal_depth_in_novol_sequences
chr10	944962	945066	mat	abnormal_depth_in_novol_sequences
chr10	5361925	5361999	mat	abnormal_depth_in_novol_sequences
chr10	38571066	38571881	mat	abnormal_depth_in_novol_sequences
chr10	38926342	38926507	mat	abnormal_depth_in_novol_sequences
chr10	45162611	45162930	mat	abnormal_depth_in_novol_sequences
chr10	45385589	45386504	mat	abnormal_depth_in_novol_sequences
chr10	45439499	45442127	mat	abnormal_depth_in_novol_sequences
chr10	45483762	45483986	mat	abnormal_depth_in_novol_sequences
chr10	45680551	45680654	mat	abnormal_depth_in_novol_sequences
chr10	45693169	45693269	mat	abnormal_depth_in_novol_sequences
chr10	45695778	45695968	mat	abnormal_depth_in_novol_sequences
chr10	45697871	45698001	mat	abnormal_depth_in_novol_sequences
chr10	45713809	45713939	mat	abnormal_depth_in_novol_sequences
chr10	45726246	45726364	mat	abnormal_depth_in_novol_sequences
chr10	45738410	45738527	mat	abnormal_depth_in_novol_sequences
chr10	45746200	45746317	mat	abnormal_depth_in_novol_sequences
chr10	45827015	45827130	mat	abnormal_depth_in_novol_sequences
chr10	45925719	45925859	mat	abnormal_depth_in_novol_sequences
chr10	45959373	45959500	mat	abnormal_depth_in_novol_sequences
chr10	46082756	46082874	mat	abnormal_depth_in_novol_sequences
chr10	46097261	46097378	mat	abnormal_depth_in_novol_sequences
chr10	46157902	46158019	mat	abnormal_depth_in_novol_sequences
chr10	46236533	46236651	mat	abnormal_depth_in_novol_sequences
chr10	46239543	46239660	mat	abnormal_depth_in_novol_sequences
chr10	46293747	46293864	mat	abnormal_depth_in_novol_sequences
chr10	46350719	46350865	mat	abnormal_depth_in_novol_sequences
chr10	46404263	46404390	mat	abnormal_depth_in_novol_sequences
chr10	101531615	101532771	mat	abnormal_depth_in_novol_sequences
chr10	132964747	132965633	mat	abnormal_depth_in_novol_sequences
chr10	133090186	133090446	mat	abnormal_depth_in_novol_sequences
chr10	136697565	136699364	mat	abnormal_depth_in_novol_sequences
chr10	136699462	136699941	mat	abnormal_depth_in_novol_sequences
chr10	138263619	138264566	mat	abnormal_depth_in_novol_sequences
chr11	8565618	8565849	mat	abnormal_depth_in_novol_sequences
chr11	48418557	48418724	mat	abnormal_depth_in_novol_sequences
chr11	54445709	54445861	mat	abnormal_depth_in_novol_sequences
chr11	87538339	87538487	mat	abnormal_depth_in_novol_sequences
chr11	87750682	87750878	mat	abnormal_depth_in_novol_sequences
chr11	87770428	87770790	mat	abnormal_depth_in_novol_sequences
chr11	133851809	133851952	mat	abnormal_depth_in_novol_sequences
chr12	40721979	40722221	mat	abnormal_depth_in_novol_sequences
chr12	124502280	124502613	mat	abnormal_depth_in_novol_sequences
chr12	124502930	124503487	mat	abnormal_depth_in_novol_sequences
chr12	127891381	127892205	mat	abnormal_depth_in_novol_sequences
chr12	127991415	127992062	mat	abnormal_depth_in_novol_sequences
chr12	128081433	128081557	mat	abnormal_depth_in_novol_sequences
chr12	128094619	128094739	mat	abnormal_depth_in_novol_sequences
chr12	128847488	128848738	mat	abnormal_depth_in_novol_sequences
chr12	131110582	131112746	mat	abnormal_depth_in_novol_sequences
chr13	370251	372079	mat	abnormal_depth_in_novol_sequences
chr13	376402	380271	mat	abnormal_depth_in_novol_sequences
chr13	500878	501033	mat	abnormal_depth_in_novol_sequences
chr13	517757	518095	mat	abnormal_depth_in_novol_sequences
chr13	528032	528898	mat	abnormal_depth_in_novol_sequences
chr13	536899	537807	mat	abnormal_depth_in_novol_sequences
chr13	680145	683314	mat	abnormal_depth_in_novol_sequences
chr13	1291932	1292731	mat	abnormal_depth_in_novol_sequences
chr13	1293649	1293733	mat	abnormal_depth_in_novol_sequences
chr13	1298211	1302102	mat	abnormal_depth_in_novol_sequences
chr13	1308541	1308641	mat	abnormal_depth_in_novol_sequences
chr13	1309524	1309700	mat	abnormal_depth_in_novol_sequences
chr13	1310950	1311088	mat	abnormal_depth_in_novol_sequences
chr13	1313148	1313343	mat	abnormal_depth_in_novol_sequences
chr13	1315186	1315442	mat	abnormal_depth_in_novol_sequences
chr13	1316497	1316719	mat	abnormal_depth_in_novol_sequences
chr13	1373307	1373511	mat	abnormal_depth_in_novol_sequences
chr13	1387721	1388142	mat	abnormal_depth_in_novol_sequences
chr13	1413064	1413466	mat	abnormal_depth_in_novol_sequences
chr13	1494116	1495004	mat	abnormal_depth_in_novol_sequences
chr13	1497216	1497746	mat	abnormal_depth_in_novol_sequences
chr13	1501031	1506916	mat	abnormal_depth_in_novol_sequences
chr13	1532659	1534091	mat	abnormal_depth_in_novol_sequences
chr13	1554780	1557855	mat	abnormal_depth_in_novol_sequences
chr13	1561805	1565875	mat	abnormal_depth_in_novol_sequences
chr13	1566571	1568459	mat	abnormal_depth_in_novol_sequences
chr13	1570559	1574719	mat	abnormal_depth_in_novol_sequences
chr13	1579501	1580521	mat	abnormal_depth_in_novol_sequences
chr13	1581018	1581162	mat	abnormal_depth_in_novol_sequences
chr13	1581590	1581846	mat	abnormal_depth_in_novol_sequences
chr13	1652281	1652414	mat	abnormal_depth_in_novol_sequences
chr13	1997131	3717647	mat	abnormal_depth_in_original_hifiasm_gap
chr13	2347568	2348518	mat	abnormal_depth_in_novol_sequences
chr13	2348976	2353031	mat	abnormal_depth_in_novol_sequences
chr13	2357525	2357705	mat	abnormal_depth_in_novol_sequences
chr13	2362552	2363928	mat	abnormal_depth_in_novol_sequences
chr13	2365295	2366539	mat	abnormal_depth_in_novol_sequences
chr13	2367592	2439672	mat	abnormal_depth_in_novol_sequences
chr13	2445222	2448565	mat	abnormal_depth_in_novol_sequences
chr13	2451463	2453843	mat	abnormal_depth_in_novol_sequences
chr13	2475365	2476421	mat	abnormal_depth_in_novol_sequences
chr13	2479649	2479781	mat	abnormal_depth_in_novol_sequences
chr13	2482187	2483650	mat	abnormal_depth_in_novol_sequences
chr13	2487156	2487986	mat	abnormal_depth_in_novol_sequences
chr13	2606709	2607136	mat	abnormal_depth_in_novol_sequences
chr13	2607577	2607630	mat	abnormal_depth_in_novol_sequences
chr13	2797327	2799262	mat	abnormal_depth_in_novol_sequences
chr13	2804340	2804454	mat	abnormal_depth_in_novol_sequences
chr13	2808383	2810810	mat	abnormal_depth_in_novol_sequences
chr13	2823084	2823302	mat	abnormal_depth_in_novol_sequences
chr13	2824445	2825266	mat	abnormal_depth_in_novol_sequences
chr13	3096266	3096368	mat	abnormal_depth_in_novol_sequences
chr13	3106359	3138828	mat	abnormal_depth_in_novol_sequences
chr13	3358825	3391314	mat	abnormal_depth_in_novol_sequences
chr13	3672405	3673226	mat	abnormal_depth_in_novol_sequences
chr13	3674369	3674587	mat	abnormal_depth_in_novol_sequences
chr13	3685028	3685030	mat	abnormal_depth_in_novol_sequences
chr13	3686810	3689287	mat	abnormal_depth_in_novol_sequences
chr13	3693216	3693330	mat	abnormal_depth_in_novol_sequences
chr13	3698133	3700343	mat	abnormal_depth_in_novol_sequences
chr13	3790250	3790350	mat	abnormal_depth_in_novol_sequences
chr13	4012026	4012687	mat	abnormal_depth_in_novol_sequences
chr13	4014118	4015403	mat	abnormal_depth_in_novol_sequences
chr13	4017987	4018119	mat	abnormal_depth_in_novol_sequences
chr13	4021347	4022352	mat	abnormal_depth_in_novol_sequences
chr13	4043887	4052478	mat	abnormal_depth_in_novol_sequences
chr13	4058028	4129714	mat	abnormal_depth_in_novol_sequences
chr13	4130790	4132009	mat	abnormal_depth_in_novol_sequences
chr13	4132980	4133788	mat	abnormal_depth_in_novol_sequences
chr13	4134749	4134757	mat	abnormal_depth_in_novol_sequences
chr13	4148753	4149703	mat	abnormal_depth_in_novol_sequences
chr13	4499931	4500133	mat	abnormal_depth_in_novol_sequences
chr13	4610723	4611145	mat	abnormal_depth_in_novol_sequences
chr13	4939582	4942274	mat	abnormal_depth_in_novol_sequences
chr13	4947409	4967056	mat	abnormal_depth_in_novol_sequences
chr13	6119227	6294484	mat	abnormal_depth_in_original_hifiasm_gap
chr13	6876499	6876914	mat	abnormal_depth_in_novol_sequences
chr13	6878323	6879548	mat	abnormal_depth_in_novol_sequences
chr13	6881104	6882137	mat	abnormal_depth_in_novol_sequences
chr13	6891481	6891663	mat	abnormal_depth_in_novol_sequences
chr13	7039176	7039358	mat	abnormal_depth_in_novol_sequences
chr13	7221594	7221869	mat	abnormal_depth_in_novol_sequences
chr13	7452169	7452328	mat	abnormal_depth_in_novol_sequences
chr13	7489116	7489420	mat	abnormal_depth_in_novol_sequences
chr13	7517737	7518012	mat	abnormal_depth_in_novol_sequences
chr13	7661829	7662104	mat	abnormal_depth_in_novol_sequences
chr13	7681617	7681892	mat	abnormal_depth_in_novol_sequences
chr13	7711610	7711885	mat	abnormal_depth_in_novol_sequences
chr13	8054909	8055598	mat	abnormal_depth_in_novol_sequences
chr13	8084568	8084753	mat	abnormal_depth_in_novol_sequences
chr13	8184527	8184712	mat	abnormal_depth_in_novol_sequences
chr13	9423879	9424007	mat	abnormal_depth_in_novol_sequences
chr13	10101788	10297044	mat	abnormal_depth_in_original_hifiasm_gap
chr13	11811702	11811873	mat	abnormal_depth_in_novol_sequences
chr13	12385852	12385951	mat	abnormal_depth_in_novol_sequences
chr13	17077788	17078599	mat	abnormal_depth_in_novol_sequences
chr13	17122109	17122120	mat	abnormal_depth_in_novol_sequences
chr13	56183423	56183785	mat	abnormal_depth_in_novol_sequences
chr13	72837951	72838260	mat	abnormal_depth_in_novol_sequences
chr14	242854	243536	mat	abnormal_depth_in_novol_sequences
chr14	244554	246466	mat	abnormal_depth_in_novol_sequences
chr14	250565	252040	mat	abnormal_depth_in_novol_sequences
chr14	255112	255232	mat	abnormal_depth_in_novol_sequences
chr14	257733	258962	mat	abnormal_depth_in_novol_sequences
chr14	261625	268159	mat	abnormal_depth_in_novol_sequences
chr14	269242	284742	mat	abnormal_depth_in_novol_sequences
chr14	318688	319262	mat	abnormal_depth_in_novol_sequences
chr14	359460	359832	mat	abnormal_depth_in_novol_sequences
chr14	630086	630220	mat	abnormal_depth_in_novol_sequences
chr14	639430	639619	mat	abnormal_depth_in_novol_sequences
chr14	897397	975509	mat	abnormal_depth_in_novol_sequences
chr14	977714	981795	mat	abnormal_depth_in_novol_sequences
chr14	983835	998455	mat	abnormal_depth_in_novol_sequences
chr14	1000006	1022087	mat	abnormal_depth_in_novol_sequences
chr14	1022617	1067560	mat	abnormal_depth_in_novol_sequences
chr14	1076672	1078513	mat	abnormal_depth_in_novol_sequences
chr14	33847163	33847976	mat	abnormal_depth_in_novol_sequences
chr14	75999425	75999517	mat	abnormal_depth_in_novol_sequences
chr14	86843390	86844870	mat	abnormal_depth_in_novol_sequences
chr14	87219462	87219567	mat	abnormal_depth_in_novol_sequences
chr14	87276269	87276373	mat	abnormal_depth_in_novol_sequences
chr14	87283991	87515588	mat	abnormal_depth_in_original_hifiasm_gap
chr14	87528881	87813487	mat	abnormal_depth_in_original_hifiasm_gap
chr15	17588	17688	mat	abnormal_depth_in_novol_sequences
chr15	22253	22459	mat	abnormal_depth_in_novol_sequences
chr15	36129	39067	mat	abnormal_depth_in_novol_sequences
chr15	44575	101944	mat	abnormal_depth_in_novol_sequences
chr15	103087	104092	mat	abnormal_depth_in_novol_sequences
chr15	108746	108990	mat	abnormal_depth_in_novol_sequences
chr15	617061	617201	mat	abnormal_depth_in_novol_sequences
chr15	642504	645772	mat	abnormal_depth_in_novol_sequences
chr15	656074	656218	mat	abnormal_depth_in_novol_sequences
chr15	995705	995895	mat	abnormal_depth_in_novol_sequences
chr15	2139138	2140283	mat	abnormal_depth_in_novol_sequences
chr15	3085436	3086169	mat	abnormal_depth_in_novol_sequences
chr15	3470139	3471256	mat	abnormal_depth_in_novol_sequences
chr15	3486599	3487452	mat	abnormal_depth_in_novol_sequences
chr15	3680991	3681346	mat	abnormal_depth_in_novol_sequences
chr15	3685686	3686068	mat	abnormal_depth_in_novol_sequences
chr15	3690933	3691261	mat	abnormal_depth_in_novol_sequences
chr15	3719423	3719577	mat	abnormal_depth_in_novol_sequences
chr15	3721400	3721815	mat	abnormal_depth_in_novol_sequences
chr15	3726090	3726472	mat	abnormal_depth_in_novol_sequences
chr15	3871914	3872667	mat	abnormal_depth_in_novol_sequences
chr15	3919205	3920026	mat	abnormal_depth_in_novol_sequences
chr15	4132810	4133010	mat	abnormal_depth_in_novol_sequences
chr15	5777742	5796958	mat	abnormal_depth_in_novol_sequences
chr15	19232267	19232656	mat	abnormal_depth_in_novol_sequences
chr15	19233062	19233817	mat	abnormal_depth_in_novol_sequences
chr15	21427407	21427986	mat	abnormal_depth_in_novol_sequences
chr15	21428387	21428990	mat	abnormal_depth_in_novol_sequences
chr15	66393576	66397280	mat	abnormal_depth_in_novol_sequences
chr15	66397380	66398715	mat	abnormal_depth_in_novol_sequences
chr15	76300193	76300297	mat	abnormal_depth_in_novol_sequences
chr15	91256160	91256444	mat	abnormal_depth_in_novol_sequences
chr16	10356660	10356818	mat	abnormal_depth_in_novol_sequences
chr16	10357451	10357991	mat	abnormal_depth_in_novol_sequences
chr16	10358297	10358364	mat	abnormal_depth_in_novol_sequences
chr16	16373583	16375861	mat	abnormal_depth_in_novol_sequences
chr16	38204621	38205274	mat	abnormal_depth_in_novol_sequences
chr16	38206726	38206905	mat	abnormal_depth_in_novol_sequences
chr16	38207972	38208097	mat	abnormal_depth_in_novol_sequences
chr16	38232294	38232473	mat	abnormal_depth_in_novol_sequences
chr16	38233540	38233665	mat	abnormal_depth_in_novol_sequences
chr16	38339067	38339163	mat	abnormal_depth_in_novol_sequences
chr16	38361989	38362114	mat	abnormal_depth_in_novol_sequences
chr16	38370362	38370492	mat	abnormal_depth_in_novol_sequences
chr16	38453745	38453859	mat	abnormal_depth_in_novol_sequences
chr16	38545112	38545226	mat	abnormal_depth_in_novol_sequences
chr16	38697924	38698066	mat	abnormal_depth_in_novol_sequences
chr16	38715581	38716393	mat	abnormal_depth_in_novol_sequences
chr16	38733013	38733218	mat	abnormal_depth_in_novol_sequences
chr16	38751311	38751436	mat	abnormal_depth_in_novol_sequences
chr16	38864736	38864878	mat	abnormal_depth_in_novol_sequences
chr16	38988570	38988700	mat	abnormal_depth_in_novol_sequences
chr16	39044667	39044809	mat	abnormal_depth_in_novol_sequences
chr16	39067695	39067840	mat	abnormal_depth_in_novol_sequences
chr16	39088449	39088591	mat	abnormal_depth_in_novol_sequences
chr16	39168692	39168778	mat	abnormal_depth_in_novol_sequences
chr16	39192084	39192116	mat	abnormal_depth_in_novol_sequences
chr16	39291123	39291248	mat	abnormal_depth_in_novol_sequences
chr16	39309085	39309210	mat	abnormal_depth_in_novol_sequences
chr16	39405708	39405833	mat	abnormal_depth_in_novol_sequences
chr16	39429624	39429749	mat	abnormal_depth_in_novol_sequences
chr16	39434585	39434727	mat	abnormal_depth_in_novol_sequences
chr16	39467989	39468131	mat	abnormal_depth_in_novol_sequences
chr16	39474199	39474341	mat	abnormal_depth_in_novol_sequences
chr16	39480311	39480453	mat	abnormal_depth_in_novol_sequences
chr16	39495276	39495390	mat	abnormal_depth_in_novol_sequences
chr16	39496395	39496537	mat	abnormal_depth_in_novol_sequences
chr16	39502497	39502639	mat	abnormal_depth_in_novol_sequences
chr16	39535792	39535917	mat	abnormal_depth_in_novol_sequences
chr16	39547163	39547975	mat	abnormal_depth_in_novol_sequences
chr16	39621911	39621983	mat	abnormal_depth_in_novol_sequences
chr16	39643682	39643873	mat	abnormal_depth_in_novol_sequences
chr16	39695540	39695665	mat	abnormal_depth_in_novol_sequences
chr16	39875556	39875681	mat	abnormal_depth_in_novol_sequences
chr16	39877817	39877942	mat	abnormal_depth_in_novol_sequences
chr16	39897654	39897779	mat	abnormal_depth_in_novol_sequences
chr16	39899881	39900001	mat	abnormal_depth_in_novol_sequences
chr16	39997307	39998119	mat	abnormal_depth_in_novol_sequences
chr16	40015634	40016446	mat	abnormal_depth_in_novol_sequences
chr16	40065032	40065237	mat	abnormal_depth_in_novol_sequences
chr16	40078438	40078497	mat	abnormal_depth_in_novol_sequences
chr16	40203696	40203821	mat	abnormal_depth_in_novol_sequences
chr16	40242591	40242716	mat	abnormal_depth_in_novol_sequences
chr16	40244852	40244976	mat	abnormal_depth_in_novol_sequences
chr16	40277069	40277194	mat	abnormal_depth_in_novol_sequences
chr16	40295405	40295529	mat	abnormal_depth_in_novol_sequences
chr16	40307654	40307779	mat	abnormal_depth_in_novol_sequences
chr16	40319878	40320002	mat	abnormal_depth_in_novol_sequences
chr16	40368792	40368917	mat	abnormal_depth_in_novol_sequences
chr16	40404157	40404243	mat	abnormal_depth_in_novol_sequences
chr16	40450888	40451033	mat	abnormal_depth_in_novol_sequences
chr16	40468682	40469025	mat	abnormal_depth_in_novol_sequences
chr16	40471821	40471946	mat	abnormal_depth_in_novol_sequences
chr16	40483865	40484007	mat	abnormal_depth_in_novol_sequences
chr16	40493348	40493378	mat	abnormal_depth_in_novol_sequences
chr16	40576677	40576819	mat	abnormal_depth_in_novol_sequences
chr16	40603637	40603762	mat	abnormal_depth_in_novol_sequences
chr16	40721571	40721696	mat	abnormal_depth_in_novol_sequences
chr16	40723814	40723934	mat	abnormal_depth_in_novol_sequences
chr16	40765860	40765985	mat	abnormal_depth_in_novol_sequences
chr16	40940331	40940415	mat	abnormal_depth_in_novol_sequences
chr16	40967290	40967376	mat	abnormal_depth_in_novol_sequences
chr16	40991603	40991676	mat	abnormal_depth_in_novol_sequences
chr16	41011773	41011898	mat	abnormal_depth_in_novol_sequences
chr16	41036170	41036306	mat	abnormal_depth_in_novol_sequences
chr16	41042644	41042786	mat	abnormal_depth_in_novol_sequences
chr16	41048569	41048688	mat	abnormal_depth_in_novol_sequences
chr16	41059038	41059174	mat	abnormal_depth_in_novol_sequences
chr16	41059980	41060122	mat	abnormal_depth_in_novol_sequences
chr16	41066082	41066224	mat	abnormal_depth_in_novol_sequences
chr16	41087758	41088100	mat	abnormal_depth_in_novol_sequences
chr16	41122848	41122934	mat	abnormal_depth_in_novol_sequences
chr16	41326803	41326920	mat	abnormal_depth_in_novol_sequences
chr16	41384381	41384506	mat	abnormal_depth_in_novol_sequences
chr16	41523677	41523856	mat	abnormal_depth_in_novol_sequences
chr16	41524174	41524316	mat	abnormal_depth_in_novol_sequences
chr16	41680457	41680599	mat	abnormal_depth_in_novol_sequences
chr16	41711149	41711274	mat	abnormal_depth_in_novol_sequences
chr16	41717258	41717385	mat	abnormal_depth_in_novol_sequences
chr16	41738191	41738333	mat	abnormal_depth_in_novol_sequences
chr16	41750481	41750606	mat	abnormal_depth_in_novol_sequences
chr16	41784836	41784961	mat	abnormal_depth_in_novol_sequences
chr16	41824513	41825053	mat	abnormal_depth_in_novol_sequences
chr16	41827966	41828093	mat	abnormal_depth_in_novol_sequences
chr16	41887068	41887197	mat	abnormal_depth_in_novol_sequences
chr16	41915504	41915629	mat	abnormal_depth_in_novol_sequences
chr16	41917703	41917818	mat	abnormal_depth_in_novol_sequences
chr16	41935958	41936083	mat	abnormal_depth_in_novol_sequences
chr16	41976242	41976527	mat	abnormal_depth_in_novol_sequences
chr16	41977527	41977652	mat	abnormal_depth_in_novol_sequences
chr16	41984539	41984681	mat	abnormal_depth_in_novol_sequences
chr16	42013143	42013268	mat	abnormal_depth_in_novol_sequences
chr16	42019255	42019380	mat	abnormal_depth_in_novol_sequences
chr16	42083316	42083441	mat	abnormal_depth_in_novol_sequences
chr16	42104223	42104337	mat	abnormal_depth_in_novol_sequences
chr16	42162010	42162168	mat	abnormal_depth_in_novol_sequences
chr16	42169155	42169280	mat	abnormal_depth_in_novol_sequences
chr16	42177882	42178040	mat	abnormal_depth_in_novol_sequences
chr16	42178977	42179102	mat	abnormal_depth_in_novol_sequences
chr16	42185027	42185152	mat	abnormal_depth_in_novol_sequences
chr16	42188968	42189110	mat	abnormal_depth_in_novol_sequences
chr16	42225018	42225160	mat	abnormal_depth_in_novol_sequences
chr16	42279707	42279832	mat	abnormal_depth_in_novol_sequences
chr16	42318157	42318292	mat	abnormal_depth_in_novol_sequences
chr16	42350698	42350812	mat	abnormal_depth_in_novol_sequences
chr16	42351992	42352117	mat	abnormal_depth_in_novol_sequences
chr16	42357529	42357654	mat	abnormal_depth_in_novol_sequences
chr16	42359780	42359905	mat	abnormal_depth_in_novol_sequences
chr16	42363417	42363531	mat	abnormal_depth_in_novol_sequences
chr16	42371542	42371652	mat	abnormal_depth_in_novol_sequences
chr16	42372529	42372671	mat	abnormal_depth_in_novol_sequences
chr16	42378589	42378731	mat	abnormal_depth_in_novol_sequences
chr16	42393200	42393324	mat	abnormal_depth_in_novol_sequences
chr16	42398206	42398541	mat	abnormal_depth_in_novol_sequences
chr16	42443611	42443736	mat	abnormal_depth_in_novol_sequences
chr16	42455835	42455960	mat	abnormal_depth_in_novol_sequences
chr16	42480283	42480408	mat	abnormal_depth_in_novol_sequences
chr16	42531663	42531788	mat	abnormal_depth_in_novol_sequences
chr16	42576953	42577067	mat	abnormal_depth_in_novol_sequences
chr16	42630335	42630493	mat	abnormal_depth_in_novol_sequences
chr16	42657413	42657538	mat	abnormal_depth_in_novol_sequences
chr16	42693072	42693197	mat	abnormal_depth_in_novol_sequences
chr16	42702132	42702247	mat	abnormal_depth_in_novol_sequences
chr16	42716029	42716154	mat	abnormal_depth_in_novol_sequences
chr16	42725089	42725204	mat	abnormal_depth_in_novol_sequences
chr16	42733068	42733608	mat	abnormal_depth_in_novol_sequences
chr16	42919725	42919850	mat	abnormal_depth_in_novol_sequences
chr16	42937877	42938019	mat	abnormal_depth_in_novol_sequences
chr16	42946994	42947119	mat	abnormal_depth_in_novol_sequences
chr16	43008212	43008326	mat	abnormal_depth_in_novol_sequences
chr16	43107858	43108000	mat	abnormal_depth_in_novol_sequences
chr16	43113911	43114053	mat	abnormal_depth_in_novol_sequences
chr16	43156398	43156540	mat	abnormal_depth_in_novol_sequences
chr16	43168752	43168877	mat	abnormal_depth_in_novol_sequences
chr16	43174684	43174826	mat	abnormal_depth_in_novol_sequences
chr16	43230436	43230561	mat	abnormal_depth_in_novol_sequences
chr16	43236548	43236673	mat	abnormal_depth_in_novol_sequences
chr16	43246837	43247028	mat	abnormal_depth_in_novol_sequences
chr16	43308220	43308330	mat	abnormal_depth_in_novol_sequences
chr16	43326678	43327745	mat	abnormal_depth_in_novol_sequences
chr16	43329881	43330005	mat	abnormal_depth_in_novol_sequences
chr16	43354943	43355068	mat	abnormal_depth_in_novol_sequences
chr16	43440205	43440347	mat	abnormal_depth_in_novol_sequences
chr16	43446316	43446779	mat	abnormal_depth_in_novol_sequences
chr16	43447569	43447874	mat	abnormal_depth_in_novol_sequences
chr16	43516438	43516549	mat	abnormal_depth_in_novol_sequences
chr16	43591884	43592015	mat	abnormal_depth_in_novol_sequences
chr16	43596031	43596160	mat	abnormal_depth_in_novol_sequences
chr16	43598391	43598522	mat	abnormal_depth_in_novol_sequences
chr16	43665827	43665969	mat	abnormal_depth_in_novol_sequences
chr16	43672037	43672171	mat	abnormal_depth_in_novol_sequences
chr16	43677879	43678021	mat	abnormal_depth_in_novol_sequences
chr16	43683880	43684022	mat	abnormal_depth_in_novol_sequences
chr16	43689938	43690080	mat	abnormal_depth_in_novol_sequences
chr16	43695998	43696140	mat	abnormal_depth_in_novol_sequences
chr16	43719626	43719740	mat	abnormal_depth_in_novol_sequences
chr16	43720091	43720269	mat	abnormal_depth_in_novol_sequences
chr16	43721864	43721989	mat	abnormal_depth_in_novol_sequences
chr16	43726225	43726350	mat	abnormal_depth_in_novol_sequences
chr16	43791210	43792022	mat	abnormal_depth_in_novol_sequences
chr16	43846996	43847121	mat	abnormal_depth_in_novol_sequences
chr16	43865329	43865454	mat	abnormal_depth_in_novol_sequences
chr16	43877548	43877673	mat	abnormal_depth_in_novol_sequences
chr16	43887244	43887369	mat	abnormal_depth_in_novol_sequences
chr16	43984369	43984498	mat	abnormal_depth_in_novol_sequences
chr16	44003551	44004487	mat	abnormal_depth_in_novol_sequences
chr16	44048780	44048862	mat	abnormal_depth_in_novol_sequences
chr16	44057468	44058254	mat	abnormal_depth_in_novol_sequences
chr16	44093287	44093448	mat	abnormal_depth_in_novol_sequences
chr16	44114609	44114751	mat	abnormal_depth_in_novol_sequences
chr16	44120662	44120804	mat	abnormal_depth_in_novol_sequences
chr16	44160419	44160561	mat	abnormal_depth_in_novol_sequences
chr16	44166479	44166621	mat	abnormal_depth_in_novol_sequences
chr16	44172539	44172681	mat	abnormal_depth_in_novol_sequences
chr16	44178599	44178741	mat	abnormal_depth_in_novol_sequences
chr16	44184659	44184801	mat	abnormal_depth_in_novol_sequences
chr16	44190719	44190861	mat	abnormal_depth_in_novol_sequences
chr16	44287664	44287806	mat	abnormal_depth_in_novol_sequences
chr16	44299783	44299925	mat	abnormal_depth_in_novol_sequences
chr16	44314109	44314234	mat	abnormal_depth_in_novol_sequences
chr16	44344143	44344285	mat	abnormal_depth_in_novol_sequences
chr16	44410170	44410297	mat	abnormal_depth_in_novol_sequences
chr16	44417887	44418012	mat	abnormal_depth_in_novol_sequences
chr16	44435993	44436118	mat	abnormal_depth_in_novol_sequences
chr16	44464203	44464328	mat	abnormal_depth_in_novol_sequences
chr16	44470112	44470254	mat	abnormal_depth_in_novol_sequences
chr16	44491299	44491424	mat	abnormal_depth_in_novol_sequences
chr16	44515653	44515778	mat	abnormal_depth_in_novol_sequences
chr16	44626600	44626732	mat	abnormal_depth_in_novol_sequences
chr16	44782424	44782566	mat	abnormal_depth_in_novol_sequences
chr16	44800189	44800331	mat	abnormal_depth_in_novol_sequences
chr16	44868972	44869097	mat	abnormal_depth_in_novol_sequences
chr16	44885117	44885242	mat	abnormal_depth_in_novol_sequences
chr16	44901190	44901315	mat	abnormal_depth_in_novol_sequences
chr16	44905039	44905164	mat	abnormal_depth_in_novol_sequences
chr16	44911151	44911276	mat	abnormal_depth_in_novol_sequences
chr16	44978197	44978339	mat	abnormal_depth_in_novol_sequences
chr16	45070009	45070134	mat	abnormal_depth_in_novol_sequences
chr16	45081770	45081903	mat	abnormal_depth_in_novol_sequences
chr16	45150291	45150416	mat	abnormal_depth_in_novol_sequences
chr16	45152552	45152677	mat	abnormal_depth_in_novol_sequences
chr16	45201864	45202006	mat	abnormal_depth_in_novol_sequences
chr16	45467658	45467783	mat	abnormal_depth_in_novol_sequences
chr16	45485956	45486081	mat	abnormal_depth_in_novol_sequences
chr16	45491888	45492030	mat	abnormal_depth_in_novol_sequences
chr16	45498000	45498142	mat	abnormal_depth_in_novol_sequences
chr16	45516333	45516475	mat	abnormal_depth_in_novol_sequences
chr16	45553656	45553781	mat	abnormal_depth_in_novol_sequences
chr16	45591920	45592642	mat	abnormal_depth_in_novol_sequences
chr16	45594864	45594989	mat	abnormal_depth_in_novol_sequences
chr16	45605934	45606059	mat	abnormal_depth_in_novol_sequences
chr16	45648710	45648852	mat	abnormal_depth_in_novol_sequences
chr16	45663254	45663370	mat	abnormal_depth_in_novol_sequences
chr16	45673513	45673629	mat	abnormal_depth_in_novol_sequences
chr16	83628036	83628453	mat	abnormal_depth_in_novol_sequences
chr16	89558870	89559065	mat	abnormal_depth_in_novol_sequences
chr17	0	333	mat	abnormal_depth_in_novol_sequences
chr17	21816961	21817736	mat	abnormal_depth_in_novol_sequences
chr17	21819154	21819995	mat	abnormal_depth_in_novol_sequences
chr17	21831352	21831496	mat	abnormal_depth_in_novol_sequences
chr17	21834245	21835125	mat	abnormal_depth_in_novol_sequences
chr17	21838474	21842363	mat	abnormal_depth_in_novol_sequences
chr17	21843804	21847833	mat	abnormal_depth_in_novol_sequences
chr17	21857227	21859595	mat	abnormal_depth_in_novol_sequences
chr17	21868666	21869518	mat	abnormal_depth_in_novol_sequences
chr17	21873484	21873598	mat	abnormal_depth_in_novol_sequences
chr17	21874544	21875421	mat	abnormal_depth_in_novol_sequences
chr17	21876319	21877264	mat	abnormal_depth_in_novol_sequences
chr17	21878727	21881126	mat	abnormal_depth_in_novol_sequences
chr17	21884729	21887185	mat	abnormal_depth_in_novol_sequences
chr17	21893705	21894759	mat	abnormal_depth_in_novol_sequences
chr17	21896642	21897518	mat	abnormal_depth_in_novol_sequences
chr17	21900976	21901713	mat	abnormal_depth_in_novol_sequences
chr17	21906592	21907554	mat	abnormal_depth_in_novol_sequences
chr17	21908422	21909366	mat	abnormal_depth_in_novol_sequences
chr17	21913405	21914194	mat	abnormal_depth_in_novol_sequences
chr17	21922231	21922983	mat	abnormal_depth_in_novol_sequences
chr17	21924451	21926900	mat	abnormal_depth_in_novol_sequences
chr17	21984755	21988013	mat	abnormal_depth_in_novol_sequences
chr17	22024164	22025076	mat	abnormal_depth_in_novol_sequences
chr17	22026047	22026878	mat	abnormal_depth_in_novol_sequences
chr17	22080928	22083557	mat	abnormal_depth_in_novol_sequences
chr17	22084482	22084723	mat	abnormal_depth_in_novol_sequences
chr17	22085762	22087076	mat	abnormal_depth_in_novol_sequences
chr17	22088375	22088516	mat	abnormal_depth_in_novol_sequences
chr17	23714320	23714488	mat	abnormal_depth_in_novol_sequences
chr17	23784448	23784577	mat	abnormal_depth_in_novol_sequences
chr17	23786985	23787321	mat	abnormal_depth_in_novol_sequences
chr17	23789701	23790037	mat	abnormal_depth_in_novol_sequences
chr17	23792398	23792734	mat	abnormal_depth_in_novol_sequences
chr17	23795133	23795469	mat	abnormal_depth_in_novol_sequences
chr17	23800565	23800873	mat	abnormal_depth_in_novol_sequences
chr17	23827723	23828059	mat	abnormal_depth_in_novol_sequences
chr17	23830439	23830564	mat	abnormal_depth_in_novol_sequences
chr17	24043981	24044289	mat	abnormal_depth_in_novol_sequences
chr17	24048810	24049461	mat	abnormal_depth_in_novol_sequences
chr17	24049814	24050298	mat	abnormal_depth_in_novol_sequences
chr17	24052129	24052465	mat	abnormal_depth_in_novol_sequences
chr17	24054845	24054893	mat	abnormal_depth_in_novol_sequences
chr17	24057561	24057869	mat	abnormal_depth_in_novol_sequences
chr17	24062993	24063301	mat	abnormal_depth_in_novol_sequences
chr17	24096022	24096358	mat	abnormal_depth_in_novol_sequences
chr17	24377504	24377780	mat	abnormal_depth_in_novol_sequences
chr17	24405447	24405783	mat	abnormal_depth_in_novol_sequences
chr17	24410879	24411215	mat	abnormal_depth_in_novol_sequences
chr17	24413756	24413903	mat	abnormal_depth_in_novol_sequences
chr17	24418546	24418822	mat	abnormal_depth_in_novol_sequences
chr17	24684120	24875203	mat	abnormal_depth_in_original_hifiasm_gap
chr17	24857453	24857729	mat	abnormal_depth_in_novol_sequences
chr17	24987411	24988370	mat	abnormal_depth_in_novol_sequences
chr17	25024843	25025778	mat	abnormal_depth_in_novol_sequences
chr17	25077428	25078164	mat	abnormal_depth_in_novol_sequences
chr17	25110603	25112181	mat	abnormal_depth_in_novol_sequences
chr17	25166238	25166624	mat	abnormal_depth_in_novol_sequences
chr17	25178571	25179351	mat	abnormal_depth_in_novol_sequences
chr17	25255806	25255990	mat	abnormal_depth_in_novol_sequences
chr17	25260212	25260396	mat	abnormal_depth_in_novol_sequences
chr17	25282159	25282436	mat	abnormal_depth_in_novol_sequences
chr17	25291148	25291259	mat	abnormal_depth_in_novol_sequences
chr17	25431481	25431879	mat	abnormal_depth_in_novol_sequences
chr17	25799591	25799927	mat	abnormal_depth_in_novol_sequences
chr17	25924454	25924458	mat	abnormal_depth_in_novol_sequences
chr17	25929563	25929890	mat	abnormal_depth_in_novol_sequences
chr17	25932280	25932616	mat	abnormal_depth_in_novol_sequences
chr17	26237411	26237700	mat	abnormal_depth_in_novol_sequences
chr17	26240079	26240406	mat	abnormal_depth_in_novol_sequences
chr17	26242794	26243121	mat	abnormal_depth_in_novol_sequences
chr17	26245556	26245845	mat	abnormal_depth_in_novol_sequences
chr17	26248216	26248551	mat	abnormal_depth_in_novol_sequences
chr17	26250986	26251275	mat	abnormal_depth_in_novol_sequences
chr17	26253654	26253990	mat	abnormal_depth_in_novol_sequences
chr17	26256361	26256696	mat	abnormal_depth_in_novol_sequences
chr17	26262722	26263429	mat	abnormal_depth_in_novol_sequences
chr17	26270615	26270951	mat	abnormal_depth_in_novol_sequences
chr17	26273330	26273666	mat	abnormal_depth_in_novol_sequences
chr17	26310898	26311066	mat	abnormal_depth_in_novol_sequences
chr17	26313446	26313614	mat	abnormal_depth_in_novol_sequences
chr17	26315994	26316162	mat	abnormal_depth_in_novol_sequences
chr17	26318542	26318710	mat	abnormal_depth_in_novol_sequences
chr17	26321090	26321258	mat	abnormal_depth_in_novol_sequences
chr17	26323633	26323801	mat	abnormal_depth_in_novol_sequences
chr17	26326186	26326354	mat	abnormal_depth_in_novol_sequences
chr17	26328734	26328902	mat	abnormal_depth_in_novol_sequences
chr17	26331282	26331450	mat	abnormal_depth_in_novol_sequences
chr17	26333830	26333998	mat	abnormal_depth_in_novol_sequences
chr17	26361715	26361883	mat	abnormal_depth_in_novol_sequences
chr17	26633277	26634443	mat	abnormal_depth_in_novol_sequences
chr17	26643872	26644678	mat	abnormal_depth_in_novol_sequences
chr17	38918520	38918944	mat	abnormal_depth_in_novol_sequences
chr17	72290778	72297132	mat	abnormal_depth_in_novol_sequences
chr17	77898429	77899494	mat	abnormal_depth_in_novol_sequences
chr17	82706062	82706224	mat	abnormal_depth_in_novol_sequences
chr18	18174142	18336107	mat	abnormal_depth_in_original_hifiasm_gap
chr18	20230056	20230227	mat	abnormal_depth_in_novol_sequences
chr18	24628162	24628724	mat	abnormal_depth_in_novol_sequences
chr18	27452523	27453065	mat	abnormal_depth_in_novol_sequences
chr18	73886249	73890218	mat	abnormal_depth_in_novol_sequences
chr18	77928959	77932630	mat	abnormal_depth_in_novol_sequences
chr19	995814	996197	mat	abnormal_depth_in_novol_sequences
chr19	24768911	24769086	mat	abnormal_depth_in_novol_sequences
chr19	25764921	25765038	mat	abnormal_depth_in_novol_sequences
chr19	25785665	25785782	mat	abnormal_depth_in_novol_sequences
chr19	57701062	57701171	mat	abnormal_depth_in_novol_sequences
chr19	59431651	59433495	mat	abnormal_depth_in_novol_sequences
chr19	62555008	62556230	mat	abnormal_depth_in_novol_sequences
chr2	1112785	1113020	mat	abnormal_depth_in_novol_sequences
chr2	67991231	67991838	mat	abnormal_depth_in_novol_sequences
chr2	68538299	68538808	mat	abnormal_depth_in_novol_sequences
chr2	88287261	88287421	mat	abnormal_depth_in_novol_sequences
chr2	90958507	90958780	mat	abnormal_depth_in_novol_sequences
chr2	91015968	91016177	mat	abnormal_depth_in_novol_sequences
chr2	102441862	102443055	mat	abnormal_depth_in_novol_sequences
chr2	112451492	112451810	mat	abnormal_depth_in_novol_sequences
chr2	238476095	238476269	mat	abnormal_depth_in_novol_sequences
chr2	238476454	238476518	mat	abnormal_depth_in_novol_sequences
chr2	238476620	238476768	mat	abnormal_depth_in_novol_sequences
chr2	238476929	238477309	mat	abnormal_depth_in_novol_sequences
chr2	238477553	238477956	mat	abnormal_depth_in_novol_sequences
chr2	238478894	238479299	mat	abnormal_depth_in_novol_sequences
chr2	238479910	238480228	mat	abnormal_depth_in_novol_sequences
chr2	241631822	241632074	mat	abnormal_depth_in_novol_sequences
chr20	4117969	4118096	mat	abnormal_depth_in_novol_sequences
chr20	8757546	8758212	mat	abnormal_depth_in_novol_sequences
chr20	21833095	21833651	mat	abnormal_depth_in_novol_sequences
chr20	28871308	28871508	mat	abnormal_depth_in_novol_sequences
chr20	28873426	28873626	mat	abnormal_depth_in_novol_sequences
chr20	28880628	28880759	mat	abnormal_depth_in_novol_sequences
chr20	28937907	28938036	mat	abnormal_depth_in_novol_sequences
chr20	28987946	28987995	mat	abnormal_depth_in_novol_sequences
chr20	30648214	30855516	mat	abnormal_depth_in_novol_sequences
chr20	30855884	30872110	mat	abnormal_depth_in_novol_sequences
chr20	30873319	30877127	mat	abnormal_depth_in_novol_sequences
chr20	30897317	30900320	mat	abnormal_depth_in_novol_sequences
chr20	30921777	30930304	mat	abnormal_depth_in_novol_sequences
chr20	30950183	30952353	mat	abnormal_depth_in_novol_sequences
chr20	30953736	30954090	mat	abnormal_depth_in_novol_sequences
chr20	30954626	30956600	mat	abnormal_depth_in_novol_sequences
chr20	30974281	30975696	mat	abnormal_depth_in_novol_sequences
chr20	30976545	30977842	mat	abnormal_depth_in_novol_sequences
chr20	30980674	30983473	mat	abnormal_depth_in_novol_sequences
chr20	31032401	31037474	mat	abnormal_depth_in_novol_sequences
chr20	31057153	31058832	mat	abnormal_depth_in_novol_sequences
chr20	31060139	31063535	mat	abnormal_depth_in_novol_sequences
chr20	31065420	31067054	mat	abnormal_depth_in_novol_sequences
chr20	31104395	31110505	mat	abnormal_depth_in_novol_sequences
chr20	31111130	31113797	mat	abnormal_depth_in_novol_sequences
chr20	31173655	31175399	mat	abnormal_depth_in_novol_sequences
chr20	31178417	31178612	mat	abnormal_depth_in_novol_sequences
chr20	31207888	31208020	mat	abnormal_depth_in_novol_sequences
chr20	31274138	31285014	mat	abnormal_depth_in_novol_sequences
chr20	31338011	31338050	mat	abnormal_depth_in_novol_sequences
chr20	31453944	31454409	mat	abnormal_depth_in_novol_sequences
chr20	31570803	31570959	mat	abnormal_depth_in_novol_sequences
chr20	31593809	31594210	mat	abnormal_depth_in_novol_sequences
chr20	62855200	62859200	mat	abnormal_depth_in_novol_sequences
chr20	63595152	63595698	mat	abnormal_depth_in_novol_sequences
chr20	63648261	63650234	mat	abnormal_depth_in_novol_sequences
chr20	63651964	63652404	mat	abnormal_depth_in_novol_sequences
chr20	63683736	63683964	mat	abnormal_depth_in_novol_sequences
chr20	63707570	63707972	mat	abnormal_depth_in_novol_sequences
chr20	63852409	63853078	mat	abnormal_depth_in_novol_sequences
chr20	63853158	63854333	mat	abnormal_depth_in_novol_sequences
chr20	65157395	65158050	mat	abnormal_depth_in_novol_sequences
chr21	577443	593232	mat	abnormal_depth_in_novol_sequences
chr21	858564	858737	mat	abnormal_depth_in_novol_sequences
chr21	1089360	1089491	mat	abnormal_depth_in_novol_sequences
chr21	1114634	1114754	mat	abnormal_depth_in_novol_sequences
chr21	1116337	1116507	mat	abnormal_depth_in_novol_sequences
chr21	1117061	1117240	mat	abnormal_depth_in_novol_sequences
chr21	1120084	1120324	mat	abnormal_depth_in_novol_sequences
chr21	1120996	1121325	mat	abnormal_depth_in_novol_sequences
chr21	1122311	1122461	mat	abnormal_depth_in_novol_sequences
chr21	1123083	1123257	mat	abnormal_depth_in_novol_sequences
chr21	1123400	1123540	mat	abnormal_depth_in_novol_sequences
chr21	1123719	1123834	mat	abnormal_depth_in_novol_sequences
chr21	1124433	1124558	mat	abnormal_depth_in_novol_sequences
chr21	1129291	1129455	mat	abnormal_depth_in_novol_sequences
chr21	1134816	1136150	mat	abnormal_depth_in_novol_sequences
chr21	1147207	1148610	mat	abnormal_depth_in_novol_sequences
chr21	1149610	1151787	mat	abnormal_depth_in_novol_sequences
chr21	1152483	1155846	mat	abnormal_depth_in_novol_sequences
chr21	1190559	1191927	mat	abnormal_depth_in_novol_sequences
chr21	1195817	1196583	mat	abnormal_depth_in_novol_sequences
chr21	1253184	1254183	mat	abnormal_depth_in_novol_sequences
chr21	1293951	1295273	mat	abnormal_depth_in_novol_sequences
chr21	1316527	1318131	mat	abnormal_depth_in_novol_sequences
chr21	1319201	1321750	mat	abnormal_depth_in_novol_sequences
chr21	1325523	1329606	mat	abnormal_depth_in_novol_sequences
chr21	1332556	1335436	mat	abnormal_depth_in_novol_sequences
chr21	1360503	1361395	mat	abnormal_depth_in_novol_sequences
chr21	1411973	1418025	mat	abnormal_depth_in_novol_sequences
chr21	3332451	3332452	mat	abnormal_depth_in_novol_sequences
chr21	34849470	34850079	mat	abnormal_depth_in_novol_sequences
chr21	34850813	34854004	mat	abnormal_depth_in_novol_sequences
chr21	36645425	36645620	mat	abnormal_depth_in_novol_sequences
chr21	37182928	37183114	mat	abnormal_depth_in_novol_sequences
chr21	37183952	37184605	mat	abnormal_depth_in_novol_sequences
chr21	37187406	37187583	mat	abnormal_depth_in_novol_sequences
chr21	37187952	37188305	mat	abnormal_depth_in_novol_sequences
chr22	259143	259571	mat	abnormal_depth_in_novol_sequences
chr22	262472	263315	mat	abnormal_depth_in_novol_sequences
chr22	268281	271349	mat	abnormal_depth_in_novol_sequences
chr22	280537	280745	mat	abnormal_depth_in_novol_sequences
chr22	292108	294256	mat	abnormal_depth_in_novol_sequences
chr22	336281	336511	mat	abnormal_depth_in_novol_sequences
chr22	345310	345557	mat	abnormal_depth_in_novol_sequences
chr22	372718	372976	mat	abnormal_depth_in_novol_sequences
chr22	376012	376173	mat	abnormal_depth_in_novol_sequences
chr22	431800	432058	mat	abnormal_depth_in_novol_sequences
chr22	465501	465731	mat	abnormal_depth_in_novol_sequences
chr22	473479	473964	mat	abnormal_depth_in_novol_sequences
chr22	482441	483937	mat	abnormal_depth_in_novol_sequences
chr22	488021	489188	mat	abnormal_depth_in_novol_sequences
chr22	501342	501522	mat	abnormal_depth_in_novol_sequences
chr22	533537	533718	mat	abnormal_depth_in_novol_sequences
chr22	774328	876271	mat	abnormal_depth_in_novol_sequences
chr22	876653	908563	mat	abnormal_depth_in_novol_sequences
chr22	919193	942284	mat	abnormal_depth_in_novol_sequences
chr22	942681	951138	mat	abnormal_depth_in_novol_sequences
chr22	1082613	1082990	mat	abnormal_depth_in_novol_sequences
chr22	1547084	1547293	mat	abnormal_depth_in_novol_sequences
chr22	1553547	1553697	mat	abnormal_depth_in_novol_sequences
chr22	1555588	1555753	mat	abnormal_depth_in_novol_sequences
chr22	1555798	1555923	mat	abnormal_depth_in_novol_sequences
chr22	1556021	1556171	mat	abnormal_depth_in_novol_sequences
chr22	1560002	1562735	mat	abnormal_depth_in_novol_sequences
chr22	1565565	1568513	mat	abnormal_depth_in_novol_sequences
chr22	1574013	1718281	mat	abnormal_depth_in_novol_sequences
chr22	1719411	1720416	mat	abnormal_depth_in_novol_sequences
chr22	1725186	1725455	mat	abnormal_depth_in_novol_sequences
chr22	1728247	1728500	mat	abnormal_depth_in_novol_sequences
chr22	1733071	1736189	mat	abnormal_depth_in_novol_sequences
chr22	1998991	1999144	mat	abnormal_depth_in_novol_sequences
chr22	2453124	2453462	mat	abnormal_depth_in_novol_sequences
chr22	2503505	2503686	mat	abnormal_depth_in_novol_sequences
chr22	2522503	2522677	mat	abnormal_depth_in_novol_sequences
chr22	2532021	2533234	mat	abnormal_depth_in_novol_sequences
chr22	2555947	2556849	mat	abnormal_depth_in_novol_sequences
chr22	2557628	2557896	mat	abnormal_depth_in_novol_sequences
chr22	2561993	2563078	mat	abnormal_depth_in_novol_sequences
chr22	2589302	2589438	mat	abnormal_depth_in_novol_sequences
chr22	2690886	2691650	mat	abnormal_depth_in_novol_sequences
chr22	2716206	2717132	mat	abnormal_depth_in_novol_sequences
chr22	2769302	2770194	mat	abnormal_depth_in_novol_sequences
chr22	2771009	2771172	mat	abnormal_depth_in_novol_sequences
chr22	2772982	2774005	mat	abnormal_depth_in_novol_sequences
chr22	3008043	3113577	mat	abnormal_depth_in_novol_sequences
chr22	3126472	3139215	mat	abnormal_depth_in_novol_sequences
chr22	3142608	3201068	mat	abnormal_depth_in_novol_sequences
chr22	3373989	3374128	mat	abnormal_depth_in_novol_sequences
chr22	3721388	3721411	mat	abnormal_depth_in_novol_sequences
chr22	3728377	3728452	mat	abnormal_depth_in_novol_sequences
chr22	3748148	3748289	mat	abnormal_depth_in_novol_sequences
chr22	3788912	3789258	mat	abnormal_depth_in_novol_sequences
chr22	3812252	3813742	mat	abnormal_depth_in_novol_sequences
chr22	3816068	3819324	mat	abnormal_depth_in_novol_sequences
chr22	3819830	3823226	mat	abnormal_depth_in_novol_sequences
chr22	3823851	4033428	mat	abnormal_depth_in_novol_sequences
chr22	4824006	4824182	mat	abnormal_depth_in_novol_sequences
chr22	4973686	4973807	mat	abnormal_depth_in_novol_sequences
chr22	4985463	4985648	mat	abnormal_depth_in_novol_sequences
chr22	4989426	4989594	mat	abnormal_depth_in_novol_sequences
chr22	5009000	5009197	mat	abnormal_depth_in_novol_sequences
chr22	5049843	5050033	mat	abnormal_depth_in_novol_sequences
chr22	5171395	5171567	mat	abnormal_depth_in_novol_sequences
chr22	5185712	5185965	mat	abnormal_depth_in_novol_sequences
chr22	5191452	5191588	mat	abnormal_depth_in_novol_sequences
chr22	5394078	5456502	mat	abnormal_depth_in_novol_sequences
chr22	5457092	5561812	mat	abnormal_depth_in_novol_sequences
chr22	5983906	5983957	mat	abnormal_depth_in_novol_sequences
chr22	6027970	6028292	mat	abnormal_depth_in_novol_sequences
chr22	6535424	6598816	mat	abnormal_depth_in_novol_sequences
chr22	6885706	6888880	mat	abnormal_depth_in_novol_sequences
chr22	7378114	7378266	mat	abnormal_depth_in_novol_sequences
chr22	7684769	7684852	mat	abnormal_depth_in_novol_sequences
chr22	7690237	7693374	mat	abnormal_depth_in_novol_sequences
chr22	7746477	7921408	mat	abnormal_depth_in_original_hifiasm_gap
chr22	7831067	7831551	mat	abnormal_depth_in_novol_sequences
chr22	7936085	7936657	mat	abnormal_depth_in_novol_sequences
chr22	7989754	7989950	mat	abnormal_depth_in_novol_sequences
chr22	8577869	8578137	mat	abnormal_depth_in_novol_sequences
chr22	8700242	8700556	mat	abnormal_depth_in_novol_sequences
chr22	8847778	8848096	mat	abnormal_depth_in_novol_sequences
chr22	8915973	8916240	mat	abnormal_depth_in_novol_sequences
chr22	9391248	9391592	mat	abnormal_depth_in_novol_sequences
chr22	9422433	9422563	mat	abnormal_depth_in_novol_sequences
chr22	9423715	9425067	mat	abnormal_depth_in_novol_sequences
chr22	9426310	9427111	mat	abnormal_depth_in_novol_sequences
chr22	9525023	9525377	mat	abnormal_depth_in_novol_sequences
chr22	9525970	9527447	mat	abnormal_depth_in_novol_sequences
chr22	9592284	9592717	mat	abnormal_depth_in_novol_sequences
chr22	9614382	9615421	mat	abnormal_depth_in_novol_sequences
chr22	9622120	9622816	mat	abnormal_depth_in_novol_sequences
chr22	9647435	9648548	mat	abnormal_depth_in_novol_sequences
chr22	10238381	10502738	mat	abnormal_depth_in_novol_sequences
chr22	10567329	10567479	mat	abnormal_depth_in_novol_sequences
chr22	10586195	10586320	mat	abnormal_depth_in_novol_sequences
chr22	10998745	11038414	mat	abnormal_depth_in_novol_sequences
chr22	11046640	11072902	mat	abnormal_depth_in_novol_sequences
chr22	11856789	11891771	mat	abnormal_depth_in_novol_sequences
chr22	12516072	12542415	mat	abnormal_depth_in_novol_sequences
chr22	12545784	12545911	mat	abnormal_depth_in_novol_sequences
chr22	12546477	12548146	mat	abnormal_depth_in_novol_sequences
chr22	12557183	12557486	mat	abnormal_depth_in_novol_sequences
chr22	12558607	12561167	mat	abnormal_depth_in_novol_sequences
chr22	12628508	12693366	mat	abnormal_depth_in_novol_sequences
chr22	13219902	13221577	mat	abnormal_depth_in_novol_sequences
chr22	13223616	13224691	mat	abnormal_depth_in_novol_sequences
chr22	13262050	13262361	mat	abnormal_depth_in_novol_sequences
chr22	13264006	13264392	mat	abnormal_depth_in_novol_sequences
chr22	13278122	13278373	mat	abnormal_depth_in_novol_sequences
chr22	13291266	13292133	mat	abnormal_depth_in_novol_sequences
chr22	13293389	13293752	mat	abnormal_depth_in_novol_sequences
chr22	13882678	13882971	mat	abnormal_depth_in_novol_sequences
chr22	13885709	13886566	mat	abnormal_depth_in_novol_sequences
chr22	13940662	13945394	mat	abnormal_depth_in_novol_sequences
chr22	13946135	13950494	mat	abnormal_depth_in_novol_sequences
chr22	14162334	14335350	mat	abnormal_depth_in_novol_sequences
chr22	16159390	16160010	mat	abnormal_depth_in_novol_sequences
chr22	16615279	16616214	mat	abnormal_depth_in_novol_sequences
chr22	16624448	16624736	mat	abnormal_depth_in_novol_sequences
chr22	16627469	16628237	mat	abnormal_depth_in_novol_sequences
chr22	16635271	16639048	mat	abnormal_depth_in_novol_sequences
chr22	16647979	16648402	mat	abnormal_depth_in_novol_sequences
chr22	16652031	16655090	mat	abnormal_depth_in_novol_sequences
chr22	16658172	16658915	mat	abnormal_depth_in_novol_sequences
chr22	20278923	20378221	mat	abnormal_depth_in_original_hifiasm_gap
chr22	21189244	21189415	mat	abnormal_depth_in_novol_sequences
chr22	21712444	21712604	mat	abnormal_depth_in_novol_sequences
chr22	21837763	21837879	mat	abnormal_depth_in_novol_sequences
chr22	22805475	22805833	mat	abnormal_depth_in_novol_sequences
chr22	25430565	25430736	mat	abnormal_depth_in_novol_sequences
chr22	25616580	25616783	mat	abnormal_depth_in_novol_sequences
chr22	25828603	25828828	mat	abnormal_depth_in_novol_sequences
chr22	25832311	25832601	mat	abnormal_depth_in_novol_sequences
chr22	25832774	25832879	mat	abnormal_depth_in_novol_sequences
chr22	26911148	26911308	mat	abnormal_depth_in_novol_sequences
chr22	31414918	31419140	mat	abnormal_depth_in_novol_sequences
chr22	47366097	47367020	mat	abnormal_depth_in_novol_sequences
chr22	47446214	47447274	mat	abnormal_depth_in_novol_sequences
chr3	19789725	19995406	mat	abnormal_depth_in_original_hifiasm_gap
chr3	74053635	74053779	mat	abnormal_depth_in_novol_sequences
chr3	91767545	91767549	mat	abnormal_depth_in_novol_sequences
chr3	92883610	92883756	mat	abnormal_depth_in_novol_sequences
chr3	92951382	92951525	mat	abnormal_depth_in_novol_sequences
chr3	93069526	93069700	mat	abnormal_depth_in_novol_sequences
chr3	93138765	93138971	mat	abnormal_depth_in_novol_sequences
chr3	93410633	93410779	mat	abnormal_depth_in_novol_sequences
chr3	93428445	93428608	mat	abnormal_depth_in_novol_sequences
chr3	93430146	93430265	mat	abnormal_depth_in_novol_sequences
chr3	93461960	93462272	mat	abnormal_depth_in_novol_sequences
chr3	93493697	93493843	mat	abnormal_depth_in_novol_sequences
chr3	93537154	93537300	mat	abnormal_depth_in_novol_sequences
chr3	93562025	93562171	mat	abnormal_depth_in_novol_sequences
chr3	93563725	93563868	mat	abnormal_depth_in_novol_sequences
chr3	93573326	93573705	mat	abnormal_depth_in_novol_sequences
chr3	93661772	93661901	mat	abnormal_depth_in_novol_sequences
chr3	93736789	93860340	mat	abnormal_depth_in_original_hifiasm_gap
chr3	93867895	93868643	mat	abnormal_depth_in_novol_sequences
chr3	93876215	93876615	mat	abnormal_depth_in_novol_sequences
chr3	93961641	93961825	mat	abnormal_depth_in_novol_sequences
chr3	93977178	93978616	mat	abnormal_depth_in_novol_sequences
chr3	93979745	93979899	mat	abnormal_depth_in_novol_sequences
chr3	93989661	93992047	mat	abnormal_depth_in_novol_sequences
chr3	93994877	93997825	mat	abnormal_depth_in_novol_sequences
chr3	94003320	94111585	mat	abnormal_depth_in_novol_sequences
chr3	94112728	94113738	mat	abnormal_depth_in_novol_sequences
chr3	94118397	94118656	mat	abnormal_depth_in_novol_sequences
chr3	94121524	94121704	mat	abnormal_depth_in_novol_sequences
chr3	94126259	94129427	mat	abnormal_depth_in_novol_sequences
chr3	94694881	94698049	mat	abnormal_depth_in_novol_sequences
chr3	94702604	94702784	mat	abnormal_depth_in_novol_sequences
chr3	94705652	94705911	mat	abnormal_depth_in_novol_sequences
chr3	94710570	94711580	mat	abnormal_depth_in_novol_sequences
chr3	94712723	94820985	mat	abnormal_depth_in_novol_sequences
chr3	94826480	94829428	mat	abnormal_depth_in_novol_sequences
chr3	94832258	94834644	mat	abnormal_depth_in_novol_sequences
chr3	94844406	94844560	mat	abnormal_depth_in_novol_sequences
chr3	94845689	94845789	mat	abnormal_depth_in_novol_sequences
chr3	135548879	135549377	mat	abnormal_depth_in_novol_sequences
chr3	199452571	199455091	mat	abnormal_depth_in_novol_sequences
chr3	199455260	199455702	mat	abnormal_depth_in_novol_sequences
chr4	12630520	12630754	mat	abnormal_depth_in_novol_sequences
chr4	12630891	12631002	mat	abnormal_depth_in_novol_sequences
chr4	14887950	14889814	mat	abnormal_depth_in_novol_sequences
chr4	26170636	26170776	mat	abnormal_depth_in_novol_sequences
chr4	49063252	49063452	mat	abnormal_depth_in_novol_sequences
chr4	49538550	49541221	mat	abnormal_depth_in_novol_sequences
chr4	49546646	49547602	mat	abnormal_depth_in_novol_sequences
chr4	49551927	49553724	mat	abnormal_depth_in_novol_sequences
chr4	49559159	49560110	mat	abnormal_depth_in_novol_sequences
chr4	49564450	49566242	mat	abnormal_depth_in_novol_sequences
chr4	49571707	49572658	mat	abnormal_depth_in_novol_sequences
chr4	49576983	49578775	mat	abnormal_depth_in_novol_sequences
chr4	49584210	49585161	mat	abnormal_depth_in_novol_sequences
chr4	49589501	49591308	mat	abnormal_depth_in_novol_sequences
chr4	49596768	49597714	mat	abnormal_depth_in_novol_sequences
chr4	49602039	49603821	mat	abnormal_depth_in_novol_sequences
chr4	49609286	49610237	mat	abnormal_depth_in_novol_sequences
chr4	49614577	49616384	mat	abnormal_depth_in_novol_sequences
chr4	49621814	49622765	mat	abnormal_depth_in_novol_sequences
chr4	49627090	49628877	mat	abnormal_depth_in_novol_sequences
chr4	49634342	49635293	mat	abnormal_depth_in_novol_sequences
chr4	49639628	49641430	mat	abnormal_depth_in_novol_sequences
chr4	49646860	49647811	mat	abnormal_depth_in_novol_sequences
chr4	49652136	49652882	mat	abnormal_depth_in_novol_sequences
chr4	49654421	49655372	mat	abnormal_depth_in_novol_sequences
chr4	49659702	49661509	mat	abnormal_depth_in_novol_sequences
chr4	49666055	49666244	mat	abnormal_depth_in_novol_sequences
chr4	49673075	49675281	mat	abnormal_depth_in_novol_sequences
chr4	49676418	49738931	mat	abnormal_depth_in_novol_sequences
chr4	49744438	49752959	mat	abnormal_depth_in_novol_sequences
chr4	49764229	49764598	mat	abnormal_depth_in_novol_sequences
chr4	49859757	49859946	mat	abnormal_depth_in_novol_sequences
chr4	52151812	52332670	mat	abnormal_depth_in_original_hifiasm_gap
chr4	92375704	92376006	mat	abnormal_depth_in_novol_sequences
chr4	130423290	130423830	mat	abnormal_depth_in_novol_sequences
chr4	150683907	150684842	mat	abnormal_depth_in_novol_sequences
chr4	183274131	183274407	mat	abnormal_depth_in_novol_sequences
chr4	183275261	183275305	mat	abnormal_depth_in_novol_sequences
chr4	183276114	183276886	mat	abnormal_depth_in_novol_sequences
chr4	183279943	183280071	mat	abnormal_depth_in_novol_sequences
chr5	51081466	51082416	mat	abnormal_depth_in_novol_sequences
chr5	51092850	51093125	mat	abnormal_depth_in_novol_sequences
chr5	51098415	51193099	mat	abnormal_depth_in_original_hifiasm_gap
chr5	51135271	51136653	mat	abnormal_depth_in_novol_sequences
chr5	51167311	51168125	mat	abnormal_depth_in_novol_sequences
chr5	51179374	51180262	mat	abnormal_depth_in_novol_sequences
chr5	51180944	51188193	mat	abnormal_depth_in_novol_sequences
chr5	51196310	51200737	mat	abnormal_depth_in_novol_sequences
chr5	51202047	51202227	mat	abnormal_depth_in_novol_sequences
chr5	51213476	51214290	mat	abnormal_depth_in_novol_sequences
chr5	51244944	51246326	mat	abnormal_depth_in_novol_sequences
chr5	51262533	51499516	mat	abnormal_depth_in_original_hifiasm_gap
chr5	51281151	51332085	mat	abnormal_depth_in_novol_sequences
chr5	51339029	51342408	mat	abnormal_depth_in_novol_sequences
chr5	51358341	51359819	mat	abnormal_depth_in_novol_sequences
chr5	51366917	51370775	mat	abnormal_depth_in_novol_sequences
chr5	51383389	51386950	mat	abnormal_depth_in_novol_sequences
chr5	51392135	51393836	mat	abnormal_depth_in_novol_sequences
chr5	51401484	51402921	mat	abnormal_depth_in_novol_sequences
chr5	51410079	51413185	mat	abnormal_depth_in_novol_sequences
chr5	51415460	51416503	mat	abnormal_depth_in_novol_sequences
chr5	51441466	51444250	mat	abnormal_depth_in_novol_sequences
chr5	51458090	51459683	mat	abnormal_depth_in_novol_sequences
chr5	51466489	51468427	mat	abnormal_depth_in_novol_sequences
chr5	51471742	51474731	mat	abnormal_depth_in_novol_sequences
chr5	51475328	51477525	mat	abnormal_depth_in_novol_sequences
chr5	51494182	51502371	mat	abnormal_depth_in_novol_sequences
chr5	51544613	51552802	mat	abnormal_depth_in_novol_sequences
chr5	51569459	51571656	mat	abnormal_depth_in_novol_sequences
chr5	51572253	51575228	mat	abnormal_depth_in_novol_sequences
chr5	51587242	51588835	mat	abnormal_depth_in_novol_sequences
chr5	51602675	51606229	mat	abnormal_depth_in_novol_sequences
chr5	51630422	51631465	mat	abnormal_depth_in_novol_sequences
chr5	51633740	51636846	mat	abnormal_depth_in_novol_sequences
chr5	51644004	51645441	mat	abnormal_depth_in_novol_sequences
chr5	51660043	51663604	mat	abnormal_depth_in_novol_sequences
chr5	51676218	51680076	mat	abnormal_depth_in_novol_sequences
chr5	51687174	51688652	mat	abnormal_depth_in_novol_sequences
chr5	55586514	55586657	mat	abnormal_depth_in_novol_sequences
chr5	99790681	99793222	mat	abnormal_depth_in_novol_sequences
chr5	176313960	176314515	mat	abnormal_depth_in_novol_sequences
chr5	176315237	176316180	mat	abnormal_depth_in_novol_sequences
chr5	176316931	176318974	mat	abnormal_depth_in_novol_sequences
chr5	182693984	182694456	mat	abnormal_depth_in_novol_sequences
chr6	5309	5433	mat	abnormal_depth_in_novol_sequences
chr6	28624	28950	mat	abnormal_depth_in_novol_sequences
chr6	31400	31684	mat	abnormal_depth_in_novol_sequences
chr6	57631975	57632291	mat	abnormal_depth_in_novol_sequences
chr6	57837087	57837263	mat	abnormal_depth_in_novol_sequences
chr6	92043808	92044054	mat	abnormal_depth_in_novol_sequences
chr6	163431142	163432359	mat	abnormal_depth_in_novol_sequences
chr6	163437209	163437444	mat	abnormal_depth_in_novol_sequences
chr6	163438086	163438249	mat	abnormal_depth_in_novol_sequences
chr6	163440049	163440502	mat	abnormal_depth_in_novol_sequences
chr6	163488531	163689278	mat	abnormal_depth_in_original_hifiasm_gap
chr6	163630593	163630848	mat	abnormal_depth_in_novol_sequences
chr6	166696322	166696627	mat	abnormal_depth_in_novol_sequences
chr6	167227512	167227614	mat	abnormal_depth_in_novol_sequences
chr6	167393039	167393188	mat	abnormal_depth_in_novol_sequences
chr7	1049721	1049896	mat	abnormal_depth_in_novol_sequences
chr7	1052941	1052954	mat	abnormal_depth_in_novol_sequences
chr7	1079446	1080138	mat	abnormal_depth_in_novol_sequences
chr7	1245316	1245492	mat	abnormal_depth_in_novol_sequences
chr7	1263959	1264153	mat	abnormal_depth_in_novol_sequences
chr7	58658265	58780635	mat	abnormal_depth_in_novol_sequences
chr7	58927617	58930128	mat	abnormal_depth_in_novol_sequences
chr7	58931262	58933226	mat	abnormal_depth_in_novol_sequences
chr7	64555217	64555385	mat	abnormal_depth_in_novol_sequences
chr7	64560523	64560694	mat	abnormal_depth_in_novol_sequences
chr7	64569725	64569833	mat	abnormal_depth_in_novol_sequences
chr7	106232200	106232827	mat	abnormal_depth_in_novol_sequences
chr7	106853427	106853648	mat	abnormal_depth_in_novol_sequences
chr7	160133539	160150075	mat	abnormal_depth_in_novol_sequences
chr8	0	187	mat	abnormal_depth_in_novol_sequences
chr8	33302617	33303131	mat	abnormal_depth_in_novol_sequences
chr8	33303263	33303284	mat	abnormal_depth_in_novol_sequences
chr8	33303662	33304718	mat	abnormal_depth_in_novol_sequences
chr8	33305047	33305411	mat	abnormal_depth_in_novol_sequences
chr8	129832907	129833033	mat	abnormal_depth_in_novol_sequences
chr8	142210652	142210753	mat	abnormal_depth_in_novol_sequences
chr8	142210994	142211017	mat	abnormal_depth_in_novol_sequences
chr8	142412308	142412409	mat	abnormal_depth_in_novol_sequences
chr8	142412650	142412673	mat	abnormal_depth_in_novol_sequences
chr8	144400845	144400947	mat	abnormal_depth_in_novol_sequences
chr8	146321641	146321880	mat	abnormal_depth_in_novol_sequences
chr9	39694200	61803501	mat	abnormal_depth_in_original_hifiasm_gap
chr9	41910061	41910205	mat	abnormal_depth_in_novol_sequences
chr9	42179378	42179546	mat	abnormal_depth_in_novol_sequences
chr9	46370482	46374404	mat	abnormal_depth_in_novol_sequences
chr9	46379272	46380315	mat	abnormal_depth_in_novol_sequences
chr9	46395521	46398601	mat	abnormal_depth_in_novol_sequences
chr9	46414809	46419904	mat	abnormal_depth_in_novol_sequences
chr9	46427967	46428152	mat	abnormal_depth_in_novol_sequences
chr9	46446769	46447040	mat	abnormal_depth_in_novol_sequences
chr9	46485782	46490006	mat	abnormal_depth_in_novol_sequences
chr9	46498286	46499487	mat	abnormal_depth_in_novol_sequences
chr9	46524998	46525909	mat	abnormal_depth_in_novol_sequences
chr9	46535313	46536527	mat	abnormal_depth_in_novol_sequences
chr9	46546145	46546426	mat	abnormal_depth_in_novol_sequences
chr9	46547974	46549899	mat	abnormal_depth_in_novol_sequences
chr9	46556017	46558125	mat	abnormal_depth_in_novol_sequences
chr9	46562567	46569080	mat	abnormal_depth_in_novol_sequences
chr9	46571317	46577218	mat	abnormal_depth_in_novol_sequences
chr9	46581779	46584117	mat	abnormal_depth_in_novol_sequences
chr9	46585180	46586414	mat	abnormal_depth_in_novol_sequences
chr9	46587858	46588110	mat	abnormal_depth_in_novol_sequences
chr9	46594038	46596597	mat	abnormal_depth_in_novol_sequences
chr9	46598787	46607367	mat	abnormal_depth_in_novol_sequences
chr9	46611319	46620312	mat	abnormal_depth_in_novol_sequences
chr9	46626379	46655742	mat	abnormal_depth_in_novol_sequences
chr9	46671017	46671783	mat	abnormal_depth_in_novol_sequences
chr9	46863350	46863997	mat	abnormal_depth_in_novol_sequences
chr9	46921714	46921907	mat	abnormal_depth_in_novol_sequences
chr9	47030526	47031178	mat	abnormal_depth_in_novol_sequences
chr9	47073960	47074150	mat	abnormal_depth_in_novol_sequences
chr9	47078220	47078600	mat	abnormal_depth_in_novol_sequences
chr9	47094049	47094693	mat	abnormal_depth_in_novol_sequences
chr9	47156057	47156994	mat	abnormal_depth_in_novol_sequences
chr9	47774361	47774749	mat	abnormal_depth_in_novol_sequences
chr9	47798346	47798446	mat	abnormal_depth_in_novol_sequences
chr9	47964539	47964644	mat	abnormal_depth_in_novol_sequences
chr9	47980812	47982251	mat	abnormal_depth_in_novol_sequences
chr9	47989020	47989360	mat	abnormal_depth_in_novol_sequences
chr9	48114870	48115425	mat	abnormal_depth_in_novol_sequences
chr9	48121226	48121326	mat	abnormal_depth_in_novol_sequences
chr9	48166797	48167689	mat	abnormal_depth_in_novol_sequences
chr9	48294193	48294925	mat	abnormal_depth_in_novol_sequences
chr9	48300310	48300619	mat	abnormal_depth_in_novol_sequences
chr9	48302793	48304940	mat	abnormal_depth_in_novol_sequences
chr9	48393366	48398119	mat	abnormal_depth_in_novol_sequences
[truncated: 451 more rows]
