# Supplementary material for: Haplotype-resolved assemblies and variant benchmark of a Chinese Quartet
Source: Genome Biol. 2023 Dec 4;24:277. doi: 10.1186/s13059-023-03116-3 (PMC10694985; doi:10.1186/s13059-023-03116-3)
Supplement: Supplementary file 5 — Additional file 5: Table S17. Summary of repeats in the benchmark regions. [file 13059_2023_3116_MOESM5_ESM.xlsx]

## Sheet: Sheet2
Approach	Sequencing technology	Fraction of phased reads (%)	Paternal Heterozygosity	Maternal Heterozygosity	Paternal phased regions/Genome chr1-chrX (%)	Maternal phased regions/Genome chr1-chrX (%)
reference-based approach (in this study)	HiFi	76.1941	0.0243-0.0251	0.0235-0.0244	84.3315	84.2866
canu splitHaplotype	HiFi	65.3366	0.3129-0.3185	0.2819-0.2871	76.3246	76.5836
reference-based approach (in this study)	ONT	64.4102	1.9135-1.9227	1.9126-1.9217	90.8736	90.7965
canu splitHaplotype	ONT	79.9043	2.3642-2.3802	2.3381-2.3535	94.7577	94.8288
reference-based approach (in this study)	ONTUL	70.4728	-	-	91.404	91.372
canu splitHaplotype	ONTUL	82.9811	-	-	91.8141	92.8444

## Sheet: Table S17
Table S17: Summary of repeats in the benchmark regions.
Region	STR		VNTR		SR		SD
	No.	Length (Mb)	No.	Length (Mb)	No.	Length (Mb)	No.	Length (Mb)
ALL	1585037	46.11	43248	12.25	631890	63.9	7483	121.71
Tier1 (small)	1156963	30.74	28533	6.26	437655	37.11	3475	8.7
Tier1 (SV)	1539871	44.69	38986	9.76	609636	55.76	6922	87.16
Note: Calculations were performed using the v2.1 release.
